# Supplementary material for: {2-[(2-Carbamoylhydrazin-1-yl­idene)methyl-κ2 N 1,O]-5-meth­oxy­phenolato-κO 1}chloridocopper(II)
Source: Acta Crystallogr Sect E Struct Rep Online. 2012 Aug 23;68(Pt 9):m1194. doi: 10.1107/S160053681203574X (PMC3435611; doi:10.1107/S160053681203574X)
Supplement: Supplementary file 1 [file e-68-m1194-sup1.cif]

##############################################################################
#                                                                            #
# This CIF contains the data in a paper accepted for publication in          #
# Acta Crystallographica Section E. It conforms to the requirements of       #
# Notes for Authors for Acta Crystallographica Section E, and has been       #
# peer reviewed under the auspices of the IUCr Commission on Journals.       #
#                                                                            #
# Full details of the Crystallographic Information File format               #
# are given in the paper "The Crystallographic Information File (CIF):       #
# a New Standard Archive File for Crystallography" by S. R. Hall, F. H.      #
# Allen and I. D. Brown [Acta Cryst. (1991), A47, 655-685].                  #
#                                                                            #
# The current version of the core CIF dictionary is obtainable from          #
# ftp://ftp.iucr.org/pub/cif_core.dic.                                       #
#                                                                            #
# Software is freely available for graphical display of the structure(s)     #
# in this CIF. For information consult the CIF software page                 #
# http://www.iucr.org/resources/cif/software.                                #
#                                                                            #
# This file may be used for bona fide research purposes within the           #
# scientific community so long as proper attribution is given to the journal # 
# article from which it was obtained.                                        #
#                                                                            #
##############################################################################
data_global
_audit_creation_method     SHELXL-97
_journal_date_recd_electronic     2012-08-13
_journal_date_accepted     2012-08-14
_journal_name_full     'Acta Crystallographica, Section E'
_journal_year     2012
_journal_volume     68
_journal_issue      9
_journal_page_first     m1194
_journal_page_last     m1194
_journal_paper_category     QM
_journal_paper_doi     10.1107/S160053681203574X
_journal_coeditor_code     XU5610
_publ_contact_author
;
     Dr. Seik Weng Ng
     Department of Chemistry
     University of Malaya
     50603 Kuala Lumpur
     Malaysia
;
_publ_contact_author_email     seikweng@um.edu.my
_publ_contact_author_fax     '03 7967 4193'
_publ_contact_author_phone     '03 7967 6778'
_publ_section_title
;\
{2-[(2-Carbamoylhydrazin-1-ylidene)methyl-\k^2^<i>N</i>^1^,<i>O</i>]-5-\
methoxyphenolato-\k<i>O</i>^1^}chloridocopper(II)
;
loop_
    _publ_author_name
    _publ_author_address
    'Kunnath, Roji J.'
;
      Department of Applied Chemistry
      Cochin University of Science and Technology
      Kochi 682 022
      India
;
    'Prathapachandra Kurup, M. R.'
;
     Department of Applied Chemistry
     Cochin University of Science and Technology
     Kochi 682 022
     India
;
    'Ng, Seik Weng'
;
     Department of Chemistry
     University of Malaya
     50603 Kuala Lumpur
     Malaysia
     Chemistry Department
     King Abdulaziz University
     PO Box 80203 Jeddah
     Saudi Arabia
;
_publ_section_synopsis     .
data_I
_audit_creation_method     SHELXL-97
_chemical_name_systematic
;
{2-[(2-Carbamoylhydrazin-1-ylidene)methyl-\k^2^<i>N</i>^1^,<i>O</i>]-
5-methoxyphenolato-\k<i>O</i>^1^}chloridocopper(II)
;
_chemical_name_common     ?
_chemical_formula_moiety     'C9 H10 Cl Cu N3 O3'
_chemical_formula_sum     'C9 H10 Cl Cu N3 O3'
_chemical_formula_iupac     '[Cu (C9 H10 N3 O3) Cl]'
_chemical_formula_weight     307.19
_chemical_melting_point     ?
_symmetry_cell_setting     monoclinic
_symmetry_space_group_name_H-M     'P 21/n'
_symmetry_space_group_name_Hall     '-P 2yn'
loop_
    _symmetry_equiv_pos_as_xyz
    'x, y, z'
    '-x+1/2, y+1/2, -z+1/2'
    '-x, -y, -z'
    'x-1/2, -y-1/2, z-1/2'
_cell_length_a     11.8413(6)
_cell_length_b     14.2791(7)
_cell_length_c     13.5751(6)
_cell_angle_alpha     90.00
_cell_angle_beta     102.501(2)
_cell_angle_gamma     90.00
_cell_volume     2240.90(19)
_cell_formula_units_Z     8
_cell_measurement_reflns_used     5495
_cell_measurement_theta_min     2.27
_cell_measurement_theta_max     26.97
_cell_measurement_temperature     295(2)
_exptl_crystal_description     prism
_exptl_crystal_colour     'dark green'
_exptl_crystal_size_max     0.30
_exptl_crystal_size_mid     0.25
_exptl_crystal_size_min     0.20
_exptl_crystal_density_diffrn     1.821
_exptl_crystal_density_meas     ?
_exptl_crystal_density_method     'not measured'
_exptl_crystal_F_000     1240
_exptl_absorpt_coefficient_mu     2.186
_exptl_absorpt_correction_type     multi-scan
_exptl_absorpt_process_details     '(SADABS; Sheldrick, 1996)'
_exptl_absorpt_correction_T_min     0.5600
_exptl_absorpt_correction_T_max     0.6689
_diffrn_ambient_temperature     295(2)
_diffrn_radiation_type     MoK\a
_diffrn_radiation_wavelength     0.71073
_diffrn_radiation_source     'fine-focus sealed tube'
_diffrn_radiation_monochromator     graphite
_diffrn_measurement_device_type     'Bruker Kappa APEXII'
_diffrn_measurement_method     '\w scans'
_diffrn_detector_area_resol_mean     ?
_diffrn_reflns_number     20852
_diffrn_reflns_av_R_equivalents     0.0468
_diffrn_reflns_av_sigmaI/netI     0.0477
_diffrn_reflns_theta_min     2.10
_diffrn_reflns_theta_max     28.37
_diffrn_reflns_theta_full     28.37
_diffrn_measured_fraction_theta_max     0.992
_diffrn_measured_fraction_theta_full     0.992
_diffrn_reflns_limit_h_min     -15
_diffrn_reflns_limit_h_max     15
_diffrn_reflns_limit_k_min     -17
_diffrn_reflns_limit_k_max     19
_diffrn_reflns_limit_l_min     -11
_diffrn_reflns_limit_l_max     18
_diffrn_standards_number     0
_diffrn_standards_interval_count     0
_diffrn_standards_interval_time     0
_diffrn_standards_decay_%     0
_reflns_number_total     5562
_reflns_number_gt     3809
_reflns_threshold_expression     I>2\s(I)
_refine_ls_structure_factor_coef     Fsqd
_refine_ls_matrix_type     full
_refine_ls_R_factor_all     0.0725
_refine_ls_R_factor_gt     0.0402
_refine_ls_wR_factor_gt     0.0939
_refine_ls_wR_factor_ref     0.1097
_refine_ls_goodness_of_fit_ref     1.015
_refine_ls_restrained_S_all     1.015
_refine_ls_number_reflns     5562
_refine_ls_number_parameters     307
_refine_ls_number_restraints     0
_refine_ls_hydrogen_treatment     constr
_refine_ls_weighting_scheme     calc
_refine_ls_weighting_details
         'calc w=1/[\s^2^(Fo^2^)+(0.0443P)^2^+2.0625P] where P=(Fo^2^+2Fc^2^)/3'
_atom_sites_solution_hydrogens     geom
_atom_sites_solution_primary     direct
_atom_sites_solution_secondary     difmap
_refine_ls_shift/su_max     0.001
_refine_ls_shift/su_mean     0.001
_refine_diff_density_max     0.573
_refine_diff_density_min     -0.369
_refine_ls_extinction_method     none
_refine_ls_extinction_coef     ?
loop_
    _atom_type_symbol
    _atom_type_description
    _atom_type_scat_dispersion_real
    _atom_type_scat_dispersion_imag
    _atom_type_scat_source
    'C' 'C' 0.0033 0.0016
                         'International Tables Vol C Tables 4.2.6.8 and 6.1.1.4'
    'H' 'H' 0.0000 0.0000
                         'International Tables Vol C Tables 4.2.6.8 and 6.1.1.4'
    'N' 'N' 0.0061 0.0033
                         'International Tables Vol C Tables 4.2.6.8 and 6.1.1.4'
    'O' 'O' 0.0106 0.0060
                         'International Tables Vol C Tables 4.2.6.8 and 6.1.1.4'
    'Cl' 'Cl' 0.1484 0.1585
                         'International Tables Vol C Tables 4.2.6.8 and 6.1.1.4'
    'Cu' 'Cu' 0.3201 1.2651
                         'International Tables Vol C Tables 4.2.6.8 and 6.1.1.4'
_computing_data_collection     'APEX2 (Bruker, 2010)'
_computing_cell_refinement     'SAINT (Bruker, 2010)'
_computing_data_reduction     'SAINT (Bruker, 2010)'
_computing_structure_solution     'SHELXS97 (Sheldrick, 2008)'
_computing_structure_refinement     'SHELXL97 (Sheldrick, 2008)'
_computing_molecular_graphics     'X-SEED (Barbour, 2001)'
_computing_publication_material     'publCIF (Westrip, 2010)'
loop_
    _atom_site_type_symbol
    _atom_site_label
    _atom_site_fract_x
    _atom_site_fract_y
    _atom_site_fract_z
    _atom_site_U_iso_or_equiv
    _atom_site_adp_type
    _atom_site_calc_flag
    _atom_site_refinement_flags
    _atom_site_occupancy
    _atom_site_symmetry_multiplicity
    _atom_site_disorder_assembly
    _atom_site_disorder_group
    Cu Cu1 0.29935(3) 0.85386(3) 0.32124(3) 0.03357(12) Uani d . 1 1 . .
    Cu Cu2 0.79752(3) 0.56618(3) 0.33325(3) 0.03219(12) Uani d . 1 1 . .
    Cl Cl1 0.11883(7) 0.88631(6) 0.33195(7) 0.0418(2) Uani d . 1 1 . .
    Cl Cl2 0.61629(7) 0.53124(6) 0.33804(8) 0.0509(3) Uani d . 1 1 . .
    O O1 0.6111(2) 1.23052(19) 0.4410(2) 0.0569(7) Uani d . 1 1 . .
    O O2 0.35126(19) 0.97847(15) 0.33806(18) 0.0365(5) Uani d . 1 1 . .
    O O3 0.25915(19) 0.72346(16) 0.2833(2) 0.0446(6) Uani d . 1 1 . .
    O O4 1.1173(2) 0.19137(16) 0.4510(2) 0.0488(6) Uani d . 1 1 . .
    O O5 0.85178(17) 0.44138(14) 0.35581(17) 0.0334(5) Uani d . 1 1 . .
    O O6 0.75675(19) 0.69642(15) 0.29078(18) 0.0380(5) Uani d . 1 1 . .
    N N1 0.4534(2) 0.80675(18) 0.3315(2) 0.0324(6) Uani d . 1 1 . .
    N N2 0.4528(2) 0.71236(19) 0.3109(2) 0.0396(7) Uani d . 1 1 . .
    H H1 0.5168 0.6802 0.3132 0.048 Uiso calc R 1 1 . .
    N N3 0.3391(3) 0.58301(19) 0.2679(3) 0.0495(8) Uani d . 1 1 . .
    H H2 0.2709 0.5559 0.2522 0.059 Uiso calc R 1 1 . .
    H H3 0.4023 0.5497 0.2710 0.059 Uiso calc R 1 1 . .
    N N4 0.9510(2) 0.61509(17) 0.34674(18) 0.0276(5) Uani d . 1 1 . .
    N N5 0.9498(2) 0.70935(17) 0.3251(2) 0.0330(6) Uani d . 1 1 . .
    H H4 1.0136 0.7425 0.3314 0.040 Uiso calc R 1 1 . .
    N N6 0.8360(2) 0.83611(18) 0.2675(2) 0.0400(7) Uani d . 1 1 . .
    H H5 0.7678 0.8625 0.2471 0.048 Uiso calc R 1 1 . .
    H H6 0.8993 0.8692 0.2706 0.048 Uiso calc R 1 1 . .
    C C1 0.5869(3) 1.1399(2) 0.4154(3) 0.0409(8) Uani d . 1 1 . .
    C C2 0.4767(3) 1.1034(2) 0.3879(2) 0.0357(7) Uani d . 1 1 . .
    H H2A 0.4132 1.1426 0.3843 0.043 Uiso calc R 1 1 . .
    C C3 0.4589(3) 1.0082(2) 0.3654(2) 0.0310(7) Uani d . 1 1 . .
    C C4 0.5574(3) 0.9494(2) 0.3722(2) 0.0325(7) Uani d . 1 1 . .
    C C5 0.6682(3) 0.9899(3) 0.3998(3) 0.0414(8) Uani d . 1 1 . .
    H H5A 0.7329 0.9519 0.4040 0.050 Uiso calc R 1 1 . .
    C C6 0.6834(3) 1.0825(3) 0.4205(3) 0.0459(9) Uani d . 1 1 . .
    H H6A 0.7576 1.1075 0.4380 0.055 Uiso calc R 1 1 . .
    C C7 0.5192(4) 1.2946(3) 0.4323(3) 0.0632(12) Uani d . 1 1 . .
    H H7A 0.5493 1.3555 0.4535 0.095 Uiso calc R 1 1 . .
    H H7B 0.4679 1.2746 0.4741 0.095 Uiso calc R 1 1 . .
    H H7C 0.4776 1.2974 0.3633 0.095 Uiso calc R 1 1 . .
    C C8 0.5499(3) 0.8510(2) 0.3526(2) 0.0340(7) Uani d . 1 1 . .
    H H8 0.6179 0.8176 0.3552 0.041 Uiso calc R 1 1 . .
    C C9 0.3466(3) 0.6727(2) 0.2867(3) 0.0366(7) Uani d . 1 1 . .
    C C10 1.0904(3) 0.2828(2) 0.4312(2) 0.0349(7) Uani d . 1 1 . .
    C C11 0.9796(3) 0.3175(2) 0.4037(2) 0.0326(7) Uani d . 1 1 . .
    H H11 0.9171 0.2770 0.3988 0.039 Uiso calc R 1 1 . .
    C C12 0.9595(2) 0.4135(2) 0.3829(2) 0.0268(6) Uani d . 1 1 . .
    C C13 1.0564(3) 0.4741(2) 0.3919(2) 0.0291(6) Uani d . 1 1 . .
    C C14 1.1674(3) 0.4347(2) 0.4214(3) 0.0376(8) Uani d . 1 1 . .
    H H14 1.2313 0.4740 0.4279 0.045 Uiso calc R 1 1 . .
    C C15 1.1859(3) 0.3423(2) 0.4406(3) 0.0412(8) Uani d . 1 1 . .
    H H15 1.2607 0.3188 0.4598 0.049 Uiso calc R 1 1 . .
    C C16 1.0267(3) 0.1256(2) 0.4431(3) 0.0516(10) Uani d . 1 1 . .
    H H16A 1.0587 0.0643 0.4593 0.077 Uiso calc R 1 1 . .
    H H16B 0.9811 0.1257 0.3754 0.077 Uiso calc R 1 1 . .
    H H16C 0.9788 0.1421 0.4891 0.077 Uiso calc R 1 1 . .
    C C17 1.0479(3) 0.5715(2) 0.3717(2) 0.0311(7) Uani d . 1 1 . .
    H H17 1.1158 0.6056 0.3767 0.037 Uiso calc R 1 1 . .
    C C18 0.8432(3) 0.7473(2) 0.2934(2) 0.0322(7) Uani d . 1 1 . .
loop_
    _atom_site_aniso_label
    _atom_site_aniso_U_11
    _atom_site_aniso_U_22
    _atom_site_aniso_U_33
    _atom_site_aniso_U_12
    _atom_site_aniso_U_13
    _atom_site_aniso_U_23
    Cu1 0.0244(2) 0.0258(2) 0.0503(3) -0.00060(15) 0.00748(16) -0.00107(17)
    Cu2 0.0229(2) 0.0211(2) 0.0503(3) 0.00078(14) 0.00288(16) 0.00072(16)
    Cl1 0.0258(4) 0.0332(4) 0.0670(6) -0.0013(3) 0.0116(4) -0.0007(4)
    Cl2 0.0247(4) 0.0293(4) 0.0961(8) -0.0006(3) 0.0073(4) -0.0012(4)
    O1 0.0594(18) 0.0400(16) 0.0694(19) -0.0185(13) 0.0099(14) -0.0094(13)
    O2 0.0285(12) 0.0257(12) 0.0548(15) -0.0006(9) 0.0081(10) -0.0012(10)
    O3 0.0277(12) 0.0296(13) 0.0749(18) -0.0020(10) 0.0079(11) -0.0087(12)
    O4 0.0478(16) 0.0282(13) 0.0696(18) 0.0131(11) 0.0107(12) 0.0097(12)
    O5 0.0226(11) 0.0229(11) 0.0524(14) 0.0008(8) 0.0031(9) -0.0013(9)
    O6 0.0301(12) 0.0244(12) 0.0585(15) 0.0019(9) 0.0074(10) 0.0048(10)
    N1 0.0311(14) 0.0290(14) 0.0372(15) 0.0004(11) 0.0075(11) -0.0017(11)
    N2 0.0329(15) 0.0260(14) 0.0595(19) 0.0039(11) 0.0092(13) -0.0029(13)
    N3 0.0340(17) 0.0280(16) 0.085(2) 0.0026(12) 0.0091(15) -0.0099(15)
    N4 0.0266(13) 0.0216(13) 0.0342(14) -0.0005(10) 0.0056(10) 0.0025(10)
    N5 0.0277(14) 0.0197(13) 0.0507(17) 0.0001(10) 0.0068(11) 0.0050(11)
    N6 0.0308(15) 0.0249(14) 0.0628(19) 0.0023(11) 0.0072(13) 0.0098(13)
    C1 0.048(2) 0.037(2) 0.0372(19) -0.0124(16) 0.0101(15) -0.0028(15)
    C2 0.0386(19) 0.0313(18) 0.0373(18) -0.0030(14) 0.0085(14) 0.0019(14)
    C3 0.0302(17) 0.0312(17) 0.0322(17) -0.0043(13) 0.0081(12) 0.0009(13)
    C4 0.0277(16) 0.0359(18) 0.0348(17) -0.0039(13) 0.0086(12) 0.0009(13)
    C5 0.0289(18) 0.047(2) 0.048(2) -0.0052(15) 0.0064(14) -0.0006(16)
    C6 0.0335(19) 0.052(2) 0.050(2) -0.0151(16) 0.0043(15) -0.0052(17)
    C7 0.086(3) 0.041(2) 0.060(3) -0.006(2) 0.011(2) -0.0008(19)
    C8 0.0242(16) 0.0371(19) 0.0413(19) 0.0014(13) 0.0081(13) 0.0018(14)
    C9 0.0308(18) 0.0292(17) 0.049(2) -0.0027(13) 0.0069(14) -0.0014(15)
    C10 0.0394(19) 0.0269(17) 0.0378(19) 0.0088(13) 0.0071(13) 0.0021(13)
    C11 0.0319(17) 0.0275(17) 0.0374(18) 0.0013(12) 0.0058(13) 0.0003(13)
    C12 0.0248(15) 0.0261(16) 0.0287(16) 0.0025(11) 0.0042(11) -0.0012(12)
    C13 0.0258(16) 0.0264(16) 0.0346(17) 0.0034(12) 0.0052(12) -0.0008(12)
    C14 0.0257(17) 0.0343(19) 0.051(2) 0.0021(13) 0.0044(14) 0.0026(15)
    C15 0.0286(18) 0.038(2) 0.056(2) 0.0098(14) 0.0055(15) 0.0082(16)
    C16 0.060(3) 0.0251(18) 0.070(3) 0.0024(17) 0.015(2) 0.0074(17)
    C17 0.0242(16) 0.0297(17) 0.0392(18) -0.0005(12) 0.0063(12) -0.0002(13)
    C18 0.0305(17) 0.0270(16) 0.0397(18) 0.0024(13) 0.0087(13) -0.0001(13)
loop_
    _geom_bond_atom_site_label_1
    _geom_bond_atom_site_label_2
    _geom_bond_site_symmetry_2
    _geom_bond_distance
    _geom_bond_publ_flag
    Cu1 O2 . 1.880(2) ?
    Cu1 N1 . 1.920(3) ?
    Cu1 O3 . 1.963(2) ?
    Cu1 Cl1 . 2.2225(9) ?
    Cu2 O5 . 1.897(2) ?
    Cu2 N4 . 1.918(2) ?
    Cu2 O6 . 1.976(2) ?
    Cu2 Cl2 . 2.2179(9) ?
    O1 C1 . 1.354(4) ?
    O1 C7 . 1.408(5) ?
    O2 C3 . 1.319(4) ?
    O3 C9 . 1.257(4) ?
    O4 C10 . 1.357(4) ?
    O4 C16 . 1.412(4) ?
    O5 C12 . 1.311(3) ?
    O6 C18 . 1.250(4) ?
    N1 C8 . 1.283(4) ?
    N1 N2 . 1.376(4) ?
    N2 C9 . 1.353(4) ?
    N2 H1 . 0.8800 ?
    N3 C9 . 1.305(4) ?
    N3 H2 . 0.8800 ?
    N3 H3 . 0.8800 ?
    N4 C17 . 1.284(4) ?
    N4 N5 . 1.377(3) ?
    N5 C18 . 1.355(4) ?
    N5 H4 . 0.8800 ?
    N6 C18 . 1.314(4) ?
    N6 H5 . 0.8800 ?
    N6 H6 . 0.8800 ?
    C1 C2 . 1.380(5) ?
    C1 C6 . 1.396(5) ?
    C2 C3 . 1.398(4) ?
    C2 H2A . 0.9300 ?
    C3 C4 . 1.424(4) ?
    C4 C5 . 1.408(4) ?
    C4 C8 . 1.429(4) ?
    C5 C6 . 1.356(5) ?
    C5 H5A . 0.9300 ?
    C6 H6A . 0.9300 ?
    C7 H7A . 0.9600 ?
    C7 H7B . 0.9600 ?
    C7 H7C . 0.9600 ?
    C8 H8 . 0.9300 ?
    C10 C11 . 1.376(4) ?
    C10 C15 . 1.398(5) ?
    C11 C12 . 1.409(4) ?
    C11 H11 . 0.9300 ?
    C12 C13 . 1.422(4) ?
    C13 C14 . 1.406(4) ?
    C13 C17 . 1.417(4) ?
    C14 C15 . 1.354(4) ?
    C14 H14 . 0.9300 ?
    C15 H15 . 0.9300 ?
    C16 H16A . 0.9600 ?
    C16 H16B . 0.9600 ?
    C16 H16C . 0.9600 ?
    C17 H17 . 0.9300 ?
loop_
    _geom_angle_atom_site_label_1
    _geom_angle_atom_site_label_2
    _geom_angle_atom_site_label_3
    _geom_angle_site_symmetry_1
    _geom_angle_site_symmetry_3
    _geom_angle
    _geom_angle_publ_flag
    O2 Cu1 N1 . . 92.42(10) ?
    O2 Cu1 O3 . . 169.71(10) ?
    N1 Cu1 O3 . . 81.91(10) ?
    O2 Cu1 Cl1 . . 95.08(7) ?
    N1 Cu1 Cl1 . . 168.53(8) ?
    O3 Cu1 Cl1 . . 91.89(7) ?
    O5 Cu2 N4 . . 92.63(10) ?
    O5 Cu2 O6 . . 169.86(10) ?
    N4 Cu2 O6 . . 81.48(10) ?
    O5 Cu2 Cl2 . . 94.59(7) ?
    N4 Cu2 Cl2 . . 169.05(8) ?
    O6 Cu2 Cl2 . . 92.49(7) ?
    C1 O1 C7 . . 118.8(3) ?
    C3 O2 Cu1 . . 127.6(2) ?
    C9 O3 Cu1 . . 112.7(2) ?
    C10 O4 C16 . . 118.8(3) ?
    C12 O5 Cu2 . . 127.32(19) ?
    C18 O6 Cu2 . . 113.1(2) ?
    C8 N1 N2 . . 119.5(3) ?
    C8 N1 Cu1 . . 129.0(2) ?
    N2 N1 Cu1 . . 111.46(19) ?
    C9 N2 N1 . . 115.0(3) ?
    C9 N2 H1 . . 122.5 ?
    N1 N2 H1 . . 122.5 ?
    C9 N3 H2 . . 120.0 ?
    C9 N3 H3 . . 120.0 ?
    H2 N3 H3 . . 120.0 ?
    C17 N4 N5 . . 119.8(3) ?
    C17 N4 Cu2 . . 128.5(2) ?
    N5 N4 Cu2 . . 111.69(18) ?
    C18 N5 N4 . . 115.1(2) ?
    C18 N5 H4 . . 122.4 ?
    N4 N5 H4 . . 122.4 ?
    C18 N6 H5 . . 120.0 ?
    C18 N6 H6 . . 120.0 ?
    H5 N6 H6 . . 120.0 ?
    O1 C1 C2 . . 124.5(3) ?
    O1 C1 C6 . . 115.0(3) ?
    C2 C1 C6 . . 120.5(3) ?
    C1 C2 C3 . . 121.0(3) ?
    C1 C2 H2A . . 119.5 ?
    C3 C2 H2A . . 119.5 ?
    O2 C3 C2 . . 117.7(3) ?
    O2 C3 C4 . . 123.8(3) ?
    C2 C3 C4 . . 118.5(3) ?
    C5 C4 C3 . . 118.5(3) ?
    C5 C4 C8 . . 118.0(3) ?
    C3 C4 C8 . . 123.4(3) ?
    C6 C5 C4 . . 122.0(3) ?
    C6 C5 H5A . . 119.0 ?
    C4 C5 H5A . . 119.0 ?
    C5 C6 C1 . . 119.5(3) ?
    C5 C6 H6A . . 120.3 ?
    C1 C6 H6A . . 120.3 ?
    O1 C7 H7A . . 109.5 ?
    O1 C7 H7B . . 109.5 ?
    H7A C7 H7B . . 109.5 ?
    O1 C7 H7C . . 109.5 ?
    H7A C7 H7C . . 109.5 ?
    H7B C7 H7C . . 109.5 ?
    N1 C8 C4 . . 122.8(3) ?
    N1 C8 H8 . . 118.6 ?
    C4 C8 H8 . . 118.6 ?
    O3 C9 N3 . . 122.5(3) ?
    O3 C9 N2 . . 118.8(3) ?
    N3 C9 N2 . . 118.6(3) ?
    O4 C10 C11 . . 124.7(3) ?
    O4 C10 C15 . . 114.6(3) ?
    C11 C10 C15 . . 120.7(3) ?
    C10 C11 C12 . . 120.9(3) ?
    C10 C11 H11 . . 119.5 ?
    C12 C11 H11 . . 119.5 ?
    O5 C12 C11 . . 117.6(3) ?
    O5 C12 C13 . . 123.9(3) ?
    C11 C12 C13 . . 118.5(3) ?
    C14 C13 C17 . . 118.1(3) ?
    C14 C13 C12 . . 117.9(3) ?
    C17 C13 C12 . . 124.0(3) ?
    C15 C14 C13 . . 123.2(3) ?
    C15 C14 H14 . . 118.4 ?
    C13 C14 H14 . . 118.4 ?
    C14 C15 C10 . . 118.7(3) ?
    C14 C15 H15 . . 120.6 ?
    C10 C15 H15 . . 120.6 ?
    O4 C16 H16A . . 109.5 ?
    O4 C16 H16B . . 109.5 ?
    H16A C16 H16B . . 109.5 ?
    O4 C16 H16C . . 109.5 ?
    H16A C16 H16C . . 109.5 ?
    H16B C16 H16C . . 109.5 ?
    N4 C17 C13 . . 123.3(3) ?
    N4 C17 H17 . . 118.3 ?
    C13 C17 H17 . . 118.3 ?
    O6 C18 N6 . . 123.2(3) ?
    O6 C18 N5 . . 118.5(3) ?
    N6 C18 N5 . . 118.2(3) ?
loop_
    _geom_torsion_atom_site_label_1
    _geom_torsion_atom_site_label_2
    _geom_torsion_atom_site_label_3
    _geom_torsion_atom_site_label_4
    _geom_torsion_site_symmetry_1
    _geom_torsion_site_symmetry_2
    _geom_torsion_site_symmetry_3
    _geom_torsion_site_symmetry_4
    _geom_torsion
    _geom_torsion_publ_flag
    N1 Cu1 O2 C3 . . . . -10.5(3) ?
    O3 Cu1 O2 C3 . . . . -66.8(7) ?
    Cl1 Cu1 O2 C3 . . . . 160.8(2) ?
    O2 Cu1 O3 C9 . . . . 59.4(7) ?
    N1 Cu1 O3 C9 . . . . 2.3(2) ?
    Cl1 Cu1 O3 C9 . . . . -168.0(2) ?
    N4 Cu2 O5 C12 . . . . 7.3(3) ?
    O6 Cu2 O5 C12 . . . . 61.4(6) ?
    Cl2 Cu2 O5 C12 . . . . -164.5(2) ?
    O5 Cu2 O6 C18 . . . . -55.8(6) ?
    N4 Cu2 O6 C18 . . . . -0.9(2) ?
    Cl2 Cu2 O6 C18 . . . . 169.9(2) ?
    O2 Cu1 N1 C8 . . . . 5.9(3) ?
    O3 Cu1 N1 C8 . . . . 177.3(3) ?
    Cl1 Cu1 N1 C8 . . . . -124.9(4) ?
    O2 Cu1 N1 N2 . . . . -173.0(2) ?
    O3 Cu1 N1 N2 . . . . -1.7(2) ?
    Cl1 Cu1 N1 N2 . . . . 56.1(5) ?
    C8 N1 N2 C9 . . . . -178.2(3) ?
    Cu1 N1 N2 C9 . . . . 0.9(3) ?
    O5 Cu2 N4 C17 . . . . -5.5(3) ?
    O6 Cu2 N4 C17 . . . . -177.2(3) ?
    Cl2 Cu2 N4 C17 . . . . 125.8(4) ?
    O5 Cu2 N4 N5 . . . . 174.17(19) ?
    O6 Cu2 N4 N5 . . . . 2.46(19) ?
    Cl2 Cu2 N4 N5 . . . . -54.6(5) ?
    C17 N4 N5 C18 . . . . 175.9(3) ?
    Cu2 N4 N5 C18 . . . . -3.7(3) ?
    C7 O1 C1 C2 . . . . -5.1(5) ?
    C7 O1 C1 C6 . . . . 176.3(3) ?
    O1 C1 C2 C3 . . . . -178.0(3) ?
    C6 C1 C2 C3 . . . . 0.5(5) ?
    Cu1 O2 C3 C2 . . . . -170.5(2) ?
    Cu1 O2 C3 C4 . . . . 10.1(4) ?
    C1 C2 C3 O2 . . . . -178.9(3) ?
    C1 C2 C3 C4 . . . . 0.5(5) ?
    O2 C3 C4 C5 . . . . 178.4(3) ?
    C2 C3 C4 C5 . . . . -1.0(4) ?
    O2 C3 C4 C8 . . . . -1.6(5) ?
    C2 C3 C4 C8 . . . . 179.0(3) ?
    C3 C4 C5 C6 . . . . 0.5(5) ?
    C8 C4 C5 C6 . . . . -179.5(3) ?
    C4 C5 C6 C1 . . . . 0.5(5) ?
    O1 C1 C6 C5 . . . . 177.6(3) ?
    C2 C1 C6 C5 . . . . -1.0(5) ?
    N2 N1 C8 C4 . . . . 178.3(3) ?
    Cu1 N1 C8 C4 . . . . -0.6(5) ?
    C5 C4 C8 N1 . . . . 176.7(3) ?
    C3 C4 C8 N1 . . . . -3.2(5) ?
    Cu1 O3 C9 N3 . . . . 177.4(3) ?
    Cu1 O3 C9 N2 . . . . -2.5(4) ?
    N1 N2 C9 O3 . . . . 1.1(5) ?
    N1 N2 C9 N3 . . . . -178.8(3) ?
    C16 O4 C10 C11 . . . . 0.3(5) ?
    C16 O4 C10 C15 . . . . -179.7(3) ?
    O4 C10 C11 C12 . . . . -179.0(3) ?
    C15 C10 C11 C12 . . . . 1.0(5) ?
    Cu2 O5 C12 C11 . . . . 174.7(2) ?
    Cu2 O5 C12 C13 . . . . -5.6(4) ?
    C10 C11 C12 O5 . . . . 179.1(3) ?
    C10 C11 C12 C13 . . . . -0.7(4) ?
    O5 C12 C13 C14 . . . . -179.8(3) ?
    C11 C12 C13 C14 . . . . -0.1(4) ?
    O5 C12 C13 C17 . . . . -0.7(5) ?
    C11 C12 C13 C17 . . . . 179.0(3) ?
    C17 C13 C14 C15 . . . . -178.6(3) ?
    C12 C13 C14 C15 . . . . 0.5(5) ?
    C13 C14 C15 C10 . . . . -0.2(5) ?
    O4 C10 C15 C14 . . . . 179.4(3) ?
    C11 C10 C15 C14 . . . . -0.6(5) ?
    N5 N4 C17 C13 . . . . -177.9(3) ?
    Cu2 N4 C17 C13 . . . . 1.7(5) ?
    C14 C13 C17 N4 . . . . -178.2(3) ?
    C12 C13 C17 N4 . . . . 2.7(5) ?
    Cu2 O6 C18 N6 . . . . 179.5(3) ?
    Cu2 O6 C18 N5 . . . . -1.0(4) ?
    N4 N5 C18 O6 . . . . 3.2(4) ?
    N4 N5 C18 N6 . . . . -177.2(3) ?
loop_
    _geom_hbond_atom_site_label_D
    _geom_hbond_atom_site_label_H
    _geom_hbond_atom_site_label_A
    _geom_hbond_site_symmetry_A
    _geom_hbond_distance_DH
    _geom_hbond_distance_HA
    _geom_hbond_distance_DA
    _geom_hbond_angle_DHA
    N2 H1 Cl2 . 0.88 2.42 3.203(3) 148.5
    N3 H2 O2 2_545 0.88 2.01 2.824(4) 153.0
    N3 H3 Cl2 . 0.88 2.51 3.297(3) 148.6
    N5 H4 Cl1 1_655 0.88 2.40 3.212(3) 153.5
    N6 H5 O5 2_655 0.88 2.09 2.897(3) 152.2
    N6 H6 Cl1 1_655 0.88 2.56 3.351(3) 149.4
