# Supplementary material for: {2-[(2-Carbamoylhydrazin-1-yl­idene)methyl-κ2 N 1,O]-5-meth­oxy­phenolato-κO 1}chloridocopper(II)
Source: Acta Crystallogr Sect E Struct Rep Online. 2012 Aug 23;68(Pt 9):m1194. doi: 10.1107/S160053681203574X (PMC3435611; doi:10.1107/S160053681203574X)
Supplement: Supplementary file 2 [file e-68-m1194-Isup2.hkl]

# 
# h,k,l, Fc-squared, Fo-squared, sigma(Fo-squared) and status flag 
# 
data_I
_shelx_title '  P21/n' 
_shelx_refln_list_code          4 
_shelx_F_calc_maximum      425.98 
_exptl_crystal_F_000      1240.00 
_reflns_d_resolution_high  0.7480 
 
loop_ 
 _symmetry_equiv_pos_as_xyz 
 'x, y, z' 
 '-x+1/2, y+1/2, -z+1/2' 
 '-x, -y, -z' 
 'x-1/2, -y-1/2, z-1/2' 
 
_cell_length_a    11.8413 
_cell_length_b    14.2791 
_cell_length_c    13.5751 
_cell_angle_alpha  90.000 
_cell_angle_beta  102.501 
_cell_angle_gamma  90.000 
 
_shelx_F_squared_multiplier     1.000 
 
loop_ 
 _refln_index_h 
 _refln_index_k 
 _refln_index_l 
 _refln_F_squared_calc 
 _refln_F_squared_meas 
 _refln_F_squared_sigma 
 _refln_observed_status 
   2   0   0     1032.52     1234.23     31.96 o 
   4   0   0      673.86      969.93     47.30 o 
   6   0   0     2300.57     2866.77     92.10 o 
   8   0   0     4177.58     3844.71    121.00 o 
  10   0   0      930.62     1018.97     61.39 o 
  12   0   0     7558.08     7524.28    381.88 o 
  14   0   0      236.82      261.16     64.06 o 
   1   1   0    24735.73    22803.36   1006.44 o 
   2   1   0    47732.23    49244.07    809.10 o 
   3   1   0     3947.04     3854.02     66.67 o 
   4   1   0    14748.97    15349.67    255.28 o 
   5   1   0    42784.16    44747.30    736.49 o 
   6   1   0    14786.00    14596.53    280.63 o 
   7   1   0    16090.84    15997.49    317.34 o 
   8   1   0     1043.73     1011.00     31.91 o 
   9   1   0     2982.02     3044.81     88.11 o 
  10   1   0      435.42      485.12     31.32 o 
  11   1   0        2.70      -29.56     29.56 o 
  12   1   0       36.86       12.50     43.12 o 
  13   1   0      187.83      118.30     82.54 o 
  14   1   0      141.71       78.84     40.07 o 
  15   1   0      685.99      843.94     68.80 o 
   0   2   0      579.47      591.20     25.87 o 
   1   2   0    44814.98    47695.31    765.38 o 
   2   2   0     2401.43     2143.13     38.21 o 
   3   2   0    10490.06    10687.44    178.74 o 
   4   2   0     4866.03     5238.50     90.77 o 
   5   2   0      221.36      252.57     14.51 o 
   6   2   0     2288.02     2687.45     53.59 o 
   7   2   0       17.20      -11.67     22.95 o 
   8   2   0      494.40      459.08     21.41 o 
   9   2   0    10556.27    10640.54    429.58 o 
  10   2   0      362.27      376.76     29.23 o 
  11   2   0     7260.10     7498.98    266.55 o 
  12   2   0      975.01      977.44     64.39 o 
  13   2   0     1193.00     1136.86     72.28 o 
  14   2   0       26.25      -19.59     35.68 o 
  15   2   0      322.40      314.71     50.52 o 
   1   3   0      106.90      139.34     14.92 o 
   2   3   0     3918.96     4475.53     72.17 o 
   3   3   0      188.24      421.12     11.91 o 
   4   3   0    37623.06    39423.81    649.62 o 
   5   3   0      448.15      366.68     13.31 o 
   6   3   0    15698.35    15392.27    259.49 o 
   7   3   0     5318.61     5349.14    113.71 o 
   8   3   0     1867.94     1886.57     82.15 o 
   9   3   0     1114.54     1039.53     53.34 o 
  10   3   0     1769.91     1799.79     62.24 o 
  11   3   0      324.33      298.26     46.81 o 
  12   3   0      381.11      338.40     56.67 o 
  13   3   0      933.98     1017.53     98.55 o 
  14   3   0       86.53       52.47     65.29 o 
  15   3   0      157.88      136.09     44.40 o 
   0   4   0     5856.75     5776.55    133.04 o 
   1   4   0     5075.98     5396.69    112.16 o 
   2   4   0     1809.90     1499.46     30.66 o 
   3   4   0      206.86      215.76      9.24 o 
   4   4   0     1335.31     1364.63     26.74 o 
   5   4   0     3349.07     3984.56     72.28 o 
   6   4   0     1501.58     1643.87     41.94 o 
   7   4   0      208.40      219.00     15.76 o 
   8   4   0     2561.87     2460.17     84.64 o 
   9   4   0      249.38      288.10     27.07 o 
  10   4   0     2839.53     2980.69    122.33 o 
  11   4   0     1726.31     1704.94    110.87 o 
  12   4   0     1086.13     1003.27     67.06 o 
  13   4   0       45.93       29.51     37.43 o 
  14   4   0       23.81       24.64     38.33 o 
  15   4   0        3.34      -23.10     41.88 o 
   1   5   0        1.05       -6.87      6.87 o 
   2   5   0      849.17      833.67     18.69 o 
   3   5   0      455.81      498.47     20.13 o 
   4   5   0        1.17       -6.50      6.50 o 
   5   5   0     3612.46     3727.55     68.92 o 
   6   5   0        0.12      -10.15     10.15 o 
   7   5   0     1203.43     1255.65     36.28 o 
   8   5   0        4.29        3.20     18.09 o 
   9   5   0      120.18      147.86     22.37 o 
  10   5   0        1.08      -15.80     29.46 o 
  11   5   0       38.18       54.72     32.96 o 
  12   5   0       87.05       70.22     34.84 o 
  13   5   0      156.26      130.36     39.96 o 
  14   5   0       90.30      147.46     40.91 o 
   0   6   0       16.37       56.67     15.68 o 
   1   6   0       63.61       48.64      7.77 o 
   2   6   0       93.11      145.12     10.06 o 
   3   6   0       25.77        6.86      7.26 o 
   4   6   0       14.26       -7.42      7.42 o 
   5   6   0       75.95       82.38     10.97 o 
   6   6   0       16.30        0.17     12.15 o 
   7   6   0       46.19       69.35     16.08 o 
   8   6   0        0.51      -14.92     15.03 o 
   9   6   0        3.26       14.85     18.48 o 
  10   6   0        5.07       61.73     50.51 o 
  11   6   0        0.88       19.45     32.96 o 
  12   6   0       26.80       63.24     36.46 o 
  13   6   0       18.49      -17.91     35.43 o 
  14   6   0        7.13       32.03     40.07 o 
   1   7   0      683.32      860.43     24.97 o 
   2   7   0      667.66      764.62     22.37 o 
   3   7   0      121.07      130.76     10.19 o 
   4   7   0     1071.07     1078.12     33.16 o 
   5   7   0      213.89      219.05     14.50 o 
   6   7   0      364.46      433.78     30.30 o 
   7   7   0       39.18       36.41     14.61 o 
   8   7   0       30.77       25.78     17.28 o 
   9   7   0       84.79       81.20     23.68 o 
  10   7   0       12.52      -24.10     24.10 o 
  11   7   0       43.54        2.56     27.33 o 
  12   7   0        0.35      -26.95     26.95 o 
  13   7   0       22.28       13.53     29.37 o 
  14   7   0       88.57      193.74     35.38 o 
   0   8   0     3359.48     3840.01    180.25 o 
   1   8   0     2950.00     2846.71     52.68 o 
   2   8   0     1978.42     2098.40     56.43 o 
   3   8   0      817.83      870.81     26.53 o 
   4   8   0     1288.81     1179.39     35.83 o 
   5   8   0       14.94       11.82     12.63 o 
   6   8   0      289.82      272.83     38.58 o 
   7   8   0      111.03       92.98     15.76 o 
   8   8   0      868.44      844.78     38.91 o 
   9   8   0      168.23      199.61     30.79 o 
  10   8   0        2.50      -22.13     27.30 o 
  11   8   0      847.89      926.12     53.37 o 
  12   8   0       10.80       32.43     28.90 o 
  13   8   0       75.18       78.51     30.74 o 
  14   8   0       68.73       67.86     32.52 o 
   1   9   0      742.42      638.27     27.06 o 
   2   9   0      533.26      589.61     27.70 o 
   3   9   0     3690.12     3489.65     83.56 o 
   4   9   0      298.47      264.67     20.34 o 
   5   9   0     4685.27     4879.66    125.95 o 
   6   9   0     1219.83     1133.33     42.39 o 
   7   9   0     1786.88     1638.08     55.06 o 
   8   9   0       17.90        6.81     22.67 o 
   9   9   0      929.61      788.30     44.99 o 
  10   9   0      161.46      185.61     31.23 o 
  11   9   0        4.26      -23.30     29.93 o 
  12   9   0        4.82      -28.45     28.45 o 
  13   9   0      636.77      652.71     53.47 o 
   0  10   0     2384.17     2333.17    133.04 o 
   1  10   0      297.82      302.80     21.53 o 
   2  10   0     9087.95     9107.01    268.13 o 
   3  10   0    11211.59    11246.91    244.45 o 
   4  10   0        4.47        4.31     17.25 o 
   5  10   0     1699.63     1601.53     53.49 o 
   6  10   0      672.13      586.76     31.61 o 
   7  10   0     1385.19     1311.54     54.95 o 
   8  10   0     2966.26     2938.82     99.55 o 
   9  10   0     1200.21     1246.02     57.80 o 
  10  10   0     2360.15     2268.96     87.19 o 
  11  10   0        2.38       18.44     28.90 o 
  12  10   0      261.35      303.39     36.83 o 
  13  10   0        4.52      -23.23     41.56 o 
   1  11   0       74.17       79.13     20.83 o 
   2  11   0     5082.83     4975.81    177.45 o 
   3  11   0     3958.35     4009.12     97.24 o 
   4  11   0    13309.82    13305.95    319.06 o 
   5  11   0      329.28      315.72     29.52 o 
   6  11   0      134.38      155.19     26.05 o 
   7  11   0      885.48      797.03     44.56 o 
   8  11   0     2654.12     2618.30     92.93 o 
   9  11   0        2.61      -27.03     27.03 o 
  10  11   0       79.35       14.62     28.83 o 
  11  11   0      143.07      160.90     32.54 o 
  12  11   0     1764.94     1729.94     77.65 o 
   0  12   0      459.56      487.81     42.66 o 
   1  12   0     3178.52     2998.03     97.67 o 
   2  12   0     1362.35     1285.68     47.63 o 
   3  12   0     4485.67     4437.39    119.26 o 
   4  12   0       95.57       65.92     24.63 o 
   5  12   0       15.00       -6.36     23.21 o 
   6  12   0     1862.95     1649.87     66.85 o 
   7  12   0     2595.44     2568.39     91.48 o 
   8  12   0     1080.45     1019.47     53.09 o 
   9  12   0     5082.02     4947.37    157.41 o 
  10  12   0        3.40      -28.90     28.90 o 
  11  12   0     2005.36     2086.02    126.20 o 
  12  12   0      262.79      309.03     44.38 o 
   1  13   0     2683.86     2568.24     88.17 o 
   2  13   0     1193.52     1148.41     65.31 o 
   3  13   0     5125.83     4629.67    142.23 o 
   4  13   0      304.09      282.46     38.12 o 
   5  13   0      353.93      323.51     32.65 o 
   6  13   0     3064.91     2891.30    100.97 o 
   7  13   0      577.67      650.05     44.05 o 
   8  13   0     1376.35     1250.61     62.10 o 
   9  13   0     1347.87     1277.56     64.41 o 
  10  13   0      515.77      443.07     42.14 o 
  11  13   0       99.71      115.97     38.37 o 
   0  14   0     3097.87     3322.51    138.43 o 
   1  14   0      121.43       77.54     40.37 o 
   2  14   0     3098.12     3293.65    145.36 o 
   3  14   0      268.28      212.18     30.80 o 
   4  14   0     2508.92     2508.93     91.04 o 
   5  14   0      313.85      268.15     33.64 o 
   6  14   0      136.28      128.42     30.19 o 
   7  14   0       34.87       48.97     29.31 o 
   8  14   0     3945.93     4061.90    136.05 o 
   9  14   0       23.64       17.46     31.11 o 
  10  14   0      601.42      596.80     46.77 o 
   1  15   0      709.53      618.40     53.11 o 
   2  15   0     1320.95     1291.97     74.91 o 
   3  15   0     2983.79     2883.92    179.85 o 
   4  15   0      789.27      773.88     59.29 o 
   5  15   0      687.45      599.85     44.10 o 
   6  15   0      103.07       74.84     31.23 o 
   7  15   0      634.36      563.80     44.94 o 
   8  15   0      196.39      220.88     35.91 o 
   9  15   0      209.84      190.25     35.78 o 
   0  16   0       53.99       29.56     54.20 o 
   1  16   0     1141.19     1073.28     71.43 o 
   2  16   0      118.92       82.37     39.96 o 
   3  16   0     1119.79     1242.00     77.51 o 
   4  16   0      137.01       84.15     38.24 o 
   5  16   0       18.50       -4.92     28.76 o 
   6  16   0       93.66       31.11     31.23 o 
   7  16   0      287.66      348.25     60.60 o 
   8  16   0       26.21        6.78     60.25 o 
   1  17   0        0.91      -35.68     35.68 o 
   2  17   0      432.91      549.29     56.60 o 
   3  17   0        1.00        4.76     38.21 o 
   4  17   0      321.27      292.02     75.14 o 
   5  17   0       20.78       40.49     32.09 o 
   6  17   0       39.80       26.88     32.22 o 
   7  17   0       88.76       78.52     35.01 o 
   0  18   0       53.79      199.56     68.98 o 
   1  18   0       20.94      -38.33     38.33 o 
   2  18   0        6.84       -4.19     40.91 o 
   3  18   0       25.28       49.27     41.81 o 
   4  18   0        1.66       32.03     40.07 o 
   5  18   0        1.76      -28.71     39.96 o 
   1  19   0       15.59       50.40    119.49 o 
 -15   0   1       12.72       19.71     54.20 o 
 -13   0   1        0.80      -46.81     46.81 o 
 -11   0   1      102.98       93.62     46.81 o 
  -9   0   1       37.53       11.09     22.65 o 
  -7   0   1       63.06       35.93     13.96 o 
  -5   0   1      286.00      317.07     17.46 o 
  -3   0   1       49.14       37.22      9.41 o 
   1   0   1      211.62       63.02     13.16 o 
   3   0   1       34.98       -8.18      8.18 o 
   5   0   1        5.70       -8.33     10.64 o 
   7   0   1       10.24        5.25     19.98 o 
   9   0   1       26.78      -22.01     25.96 o 
  11   0   1       15.92       36.96     46.81 o 
  13   0   1        3.64        2.46     49.27 o 
  15   0   1        1.54       39.42     59.13 o 
 -15   1   1       20.52       71.23     39.17 o 
 -14   1   1        0.88       -6.55     35.68 o 
 -13   1   1        4.43      -52.97     52.97 o 
 -12   1   1      283.83      221.65     39.17 o 
 -11   1   1      144.42      143.11     45.58 o 
 -10   1   1        6.41      -15.08     19.91 o 
  -9   1   1       99.59       64.66     19.55 o 
  -8   1   1      205.54      226.24     16.27 o 
  -7   1   1      699.28      696.68     20.58 o 
  -6   1   1      674.81      789.08     20.85 o 
  -5   1   1     2776.96     2665.14     63.12 o 
  -4   1   1      328.63      332.23     21.72 o 
  -3   1   1      161.72       79.62      6.77 o 
  -2   1   1      295.13      294.62      9.92 o 
   0   1   1      178.72       54.81      9.96 o 
   1   1   1      854.08      786.44     22.67 o 
   2   1   1     3624.56     3458.59     61.46 o 
   3   1   1       24.21       15.85      5.12 o 
   4   1   1     1358.11     1446.41     28.90 o 
   5   1   1     1632.12     1532.14     31.80 o 
   6   1   1      881.16      924.96     22.91 o 
   7   1   1      681.61      644.74     28.77 o 
   8   1   1       18.12       26.14     16.60 o 
   9   1   1       31.60       17.63     18.94 o 
  10   1   1       12.33       10.59     20.10 o 
  11   1   1      119.75      137.97     34.84 o 
  12   1   1        9.27       35.72     43.12 o 
  13   1   1       42.20       63.77     37.43 o 
  14   1   1       26.28       28.13     38.19 o 
  15   1   1       37.79       31.60     39.96 o 
 -15   2   1       12.76      -39.42     39.42 o 
 -14   2   1       17.16      -19.71     36.58 o 
 -13   2   1      467.32      508.12     52.26 o 
 -12   2   1      412.24      367.23     44.40 o 
 -11   2   1     1834.24     1910.69    156.45 o 
 -10   2   1      193.23      231.71     24.88 o 
  -9   2   1     1913.73     1950.24     67.57 o 
  -8   2   1       55.06       15.35     12.35 o 
  -7   2   1     1524.62     1564.15     40.65 o 
  -6   2   1     1463.99     1686.20     37.94 o 
  -5   2   1     2623.35     2519.35     63.11 o 
  -4   2   1     1821.90     2085.23     61.93 o 
  -3   2   1      875.68      788.69     19.57 o 
  -2   2   1      263.70      177.25      7.35 o 
  -1   2   1     7824.15     7851.20    121.67 o 
   0   2   1      405.21      326.85     14.18 o 
   1   2   1     7492.66     8174.44    120.61 o 
   2   2   1       47.83       16.44      4.69 o 
   3   2   1     2418.87     2181.79     39.86 o 
   4   2   1     1754.66     1891.68     36.36 o 
   5   2   1     1631.03     1674.79     35.39 o 
   6   2   1      201.69      162.88     13.48 o 
   7   2   1     1061.25     1094.43     39.79 o 
   8   2   1       43.48       38.85     17.34 o 
   9   2   1     1509.45     1560.91     61.56 o 
  10   2   1      303.28      234.09     27.11 o 
  11   2   1     2522.74     2455.16    108.87 o 
  12   2   1       76.21       50.51     36.58 o 
  13   2   1      191.93      181.19     73.91 o 
  14   2   1       21.74       -2.29     45.58 o 
  15   2   1      257.18      292.30     54.20 o 
 -15   3   1      121.79      103.28     42.44 o 
 -14   3   1       35.83       10.77     37.43 o 
 -13   3   1      362.79      345.76     46.14 o 
 -12   3   1      129.64       59.95     86.23 o 
 -11   3   1      204.26      126.88     36.58 o 
 -10   3   1        7.55      -22.02     22.02 o 
  -9   3   1     2066.34     2119.88     67.14 o 
  -8   3   1     1261.91     1250.56     36.27 o 
  -7   3   1     5945.09     6220.21    144.27 o 
  -6   3   1     6700.01     5873.20    119.93 o 
  -5   3   1      129.51      147.46      9.98 o 
  -4   3   1    38356.43    39618.70    691.60 o 
  -3   3   1      880.45      985.01     26.34 o 
  -2   3   1     4140.93     4087.52     68.68 o 
  -1   3   1      159.41      228.57      7.85 o 
   0   3   1     5875.81     5909.10     90.54 o 
   1   3   1      280.22      285.90      7.77 o 
   2   3   1      141.28      257.72      8.21 o 
   3   3   1       12.78       23.54      6.18 o 
   4   3   1     9307.79     9128.96    154.83 o 
   5   3   1     3766.32     3867.06     97.06 o 
   6   3   1    12216.93    11689.61    233.78 o 
   7   3   1      833.78      853.83     63.30 o 
   8   3   1     1363.61     1260.78     46.25 o 
   9   3   1      394.23      330.46     26.53 o 
  10   3   1     4087.15     4220.39    119.01 o 
  11   3   1      211.45       94.28     35.68 o 
  12   3   1     2240.91     2230.19    105.39 o 
  13   3   1      622.81      655.35     57.49 o 
  14   3   1      101.95      120.50     39.17 o 
  15   3   1      141.15      105.94     43.55 o 
 -15   4   1        2.59      -37.43     37.43 o 
 -14   4   1      289.70      314.58     89.93 o 
 -13   4   1       10.57      -50.60     65.29 o 
 -12   4   1     3120.34     3235.97    136.75 o 
 -11   4   1     4580.46     4474.05    171.59 o 
 -10   4   1     6119.66     5834.14    211.66 o 
  -9   4   1     1197.66     1204.79     49.07 o 
  -8   4   1     1325.11     1327.03     38.15 o 
  -7   4   1     3165.56     3294.26     74.61 o 
  -6   4   1        6.68       20.22      9.10 o 
  -5   4   1     1791.80     2549.48     56.74 o 
  -4   4   1     5032.58     4516.68     78.87 o 
  -3   4   1       30.32       10.98      6.63 o 
  -2   4   1     8437.38     8157.06    152.55 o 
  -1   4   1     1359.74     1261.38     27.32 o 
   0   4   1    11221.33    11364.10    173.47 o 
   1   4   1    23068.07    24460.68    396.46 o 
   2   4   1     1044.00      965.74     19.11 o 
   3   4   1       15.73       11.07      6.34 o 
   4   4   1      267.82      296.94     11.14 o 
   5   4   1    10122.16    10248.54    174.58 o 
   6   4   1     6950.44     7263.05    163.23 o 
   7   4   1      509.39      478.65     39.83 o 
   8   4   1     8272.96     8438.34    212.16 o 
   9   4   1      254.63      287.94     26.35 o 
  10   4   1     6765.83     6702.19    292.31 o 
  11   4   1     1357.55     1338.57     74.03 o 
  12   4   1      944.17      924.20     63.57 o 
  13   4   1      388.70      372.03     62.83 o 
  14   4   1       16.98       27.87     39.17 o 
 -15   5   1     1039.40     1006.77     75.77 o 
 -14   5   1      253.88      278.46     46.14 o 
 -13   5   1      155.53      122.76     39.96 o 
 -12   5   1       71.07       -0.63     33.94 o 
 -11   5   1      163.96      152.85     36.96 o 
 -10   5   1       11.93        2.46     29.62 o 
  -9   5   1     3315.56     3232.65     93.93 o 
  -8   5   1      885.00      845.93     32.74 o 
  -7   5   1    11198.05    10868.25    220.42 o 
  -6   5   1       10.75        1.74      9.87 o 
  -5   5   1    23385.70    22580.20    433.71 o 
  -4   5   1     1598.29     1952.71     41.29 o 
  -3   5   1      474.29      390.49     13.26 o 
  -2   5   1     2925.76     3150.16     63.37 o 
  -1   5   1     6396.28     7086.84    123.98 o 
   0   5   1      624.58      695.50     15.09 o 
   1   5   1     3712.88     3183.51     54.92 o 
   2   5   1    14999.16    15709.57    232.67 o 
   3   5   1     5680.38     4993.87     92.86 o 
   4   5   1       43.34       51.82      8.24 o 
   5   5   1    24011.21    24704.07    429.05 o 
   6   5   1      947.80      914.49     30.86 o 
   7   5   1     7295.45     7392.27    186.90 o 
   8   5   1      298.17      301.78     25.61 o 
   9   5   1      589.63      597.03     33.74 o 
  10   5   1      556.96      521.36     41.01 o 
  11   5   1     2362.20     2477.16    110.62 o 
  12   5   1      324.16      244.24     62.83 o 
  13   5   1     1531.69     1439.53     83.57 o 
  14   5   1      683.45      744.71     67.75 o 
 -14   6   1      100.57       72.03     40.69 o 
 -13   6   1     2101.50     1944.90    156.45 o 
 -12   6   1     2424.94     2387.91    123.19 o 
 -11   6   1      605.37      665.30     53.11 o 
 -10   6   1     6312.66     5903.77    215.15 o 
  -9   6   1     3699.42     3772.74    104.45 o 
  -8   6   1      379.98      341.35     21.77 o 
  -7   6   1     1344.64     1322.10     37.46 o 
  -6   6   1    12292.02    12407.31    245.24 o 
  -5   6   1     1298.98     1188.08     27.81 o 
  -4   6   1     1559.08     1514.46     41.07 o 
  -3   6   1    10642.66    10122.28    232.67 o 
  -2   6   1     9139.29     9544.88    179.70 o 
  -1   6   1    17689.61    18244.38    342.53 o 
   0   6   1    25110.39    25719.33    443.71 o 
   1   6   1     1352.76     1212.46     25.37 o 
   2   6   1    16882.37    17690.54    288.83 o 
   3   6   1       35.97        4.10      8.13 o 
   4   6   1      612.86      457.98     19.99 o 
   5   6   1     1270.17     1173.11     30.45 o 
   6   6   1     3125.52     2972.83     68.22 o 
   7   6   1     7303.20     7177.98    218.18 o 
   8   6   1      268.21      267.95     21.93 o 
   9   6   1     2824.42     3014.14     79.77 o 
  10   6   1      689.44      705.95     52.18 o 
  11   6   1     1942.13     1581.63     82.74 o 
  12   6   1     2232.66     2084.21    101.81 o 
  13   6   1      368.59      346.04     47.88 o 
  14   6   1       40.53       56.41     32.09 o 
 -14   7   1      542.83      618.60     47.62 o 
 -13   7   1      554.55      547.76     44.05 o 
 -12   7   1       15.97      -27.95     27.95 o 
 -11   7   1        0.68      -24.47     24.47 o 
 -10   7   1      578.00      569.30     39.34 o 
  -9   7   1       24.93       51.16     44.58 o 
  -8   7   1     5861.61     6020.80    154.52 o 
  -7   7   1       11.77      -11.08     12.00 o 
  -6   7   1    15323.73    15003.53    274.63 o 
  -5   7   1     4350.08     4493.61    103.53 o 
  -4   7   1     8765.44     8682.46    157.45 o 
  -3   7   1      141.28      109.64      9.54 o 
  -2   7   1     8492.44    10081.58    176.13 o 
  -1   7   1    24303.73    28205.16    479.70 o 
   0   7   1    18438.27    20002.60    346.55 o 
   1   7   1     2335.41     2577.30     60.62 o 
   2   7   1    19473.76    20127.38    328.82 o 
   3   7   1     4097.82     3937.67     78.75 o 
   4   7   1    25010.73    24785.14    478.81 o 
   5   7   1     1229.83     1318.31     35.28 o 
   6   7   1     6795.75     6648.28    149.85 o 
   7   7   1     4365.30     4517.67    187.41 o 
   8   7   1       13.73       26.17     17.47 o 
   9   7   1      485.19      513.75     35.56 o 
  10   7   1       20.03       17.74     27.41 o 
  11   7   1      751.62      641.79     51.98 o 
  12   7   1      849.84      914.35     52.52 o 
  13   7   1      230.24      163.45     32.91 o 
  14   7   1     1054.70     1159.85     62.92 o 
 -14   8   1      187.29      239.39     38.42 o 
 -13   8   1      710.61      729.91     49.67 o 
 -12   8   1      234.18      259.26     33.64 o 
 -11   8   1     3345.87     3284.93    112.32 o 
 -10   8   1      466.50      360.78     34.08 o 
  -9   8   1      495.83      521.62     36.49 o 
  -8   8   1     1771.51     1700.09     57.20 o 
  -7   8   1      148.14      181.20     23.52 o 
  -6   8   1      999.83     1052.98     35.61 o 
  -5   8   1     1955.89     1717.98     54.03 o 
  -4   8   1     6803.04     6802.54    169.94 o 
  -3   8   1    13497.97    14620.23    278.21 o 
  -2   8   1    10580.25    10179.55    192.95 o 
  -1   8   1    18446.93    19732.93    338.69 o 
   0   8   1    12905.62    14702.29    257.61 o 
   1   8   1     5839.72     5461.74    100.85 o 
   2   8   1     1339.36     1432.01     40.19 o 
   3   8   1        4.33      -11.94     15.92 o 
   4   8   1     2064.44     1968.85     58.70 o 
   5   8   1      819.63      767.81     34.65 o 
   6   8   1      753.75      673.25     26.92 o 
   7   8   1      865.46      850.21     36.80 o 
   8   8   1     6665.53     6679.16    176.66 o 
   9   8   1     1152.40     1103.33     51.59 o 
  10   8   1      110.91       97.72     27.33 o 
  11   8   1     1791.92     1767.55     73.94 o 
  12   8   1       41.64       49.44     42.93 o 
  13   8   1      199.65      144.36     32.89 o 
 -13   9   1      614.38      644.39     90.91 o 
 -12   9   1      151.13      205.16     34.08 o 
 -11   9   1       71.83        3.60     28.38 o 
 -10   9   1       19.87        5.91     26.95 o 
  -9   9   1     3991.01     3894.57    124.68 o 
  -8   9   1       64.12       98.55     24.18 o 
  -7   9   1     1604.88     1522.80     64.78 o 
  -6   9   1     2945.87     3077.65     77.85 o 
  -5   9   1     6201.80     6175.50    139.86 o 
  -4   9   1     2002.30     2098.73     62.13 o 
  -3   9   1      736.52      685.14     29.56 o 
  -2   9   1     1900.88     1922.21     64.47 o 
  -1   9   1       23.40       98.97     25.48 o 
   0   9   1     2588.70     2653.75     64.43 o 
   1   9   1     3831.92     3772.60     89.80 o 
   2   9   1       40.54       14.82     11.12 o 
   3   9   1    10298.71    10083.20    218.96 o 
   4   9   1       20.40       33.07     16.17 o 
   5   9   1     1655.70     1607.83     55.19 o 
   6   9   1       26.62       58.46     39.63 o 
   7   9   1     3989.46     3957.70    118.06 o 
   8   9   1      274.55      266.75     29.23 o 
   9   9   1       11.09        3.23     26.53 o 
  10   9   1      297.76      318.14     34.48 o 
  11   9   1      241.04      276.85     41.60 o 
  12   9   1       24.70      -10.78     29.31 o 
  13   9   1     1071.15     1073.59     82.32 o 
 -13  10   1       61.19       47.35     32.09 o 
 -12  10   1      524.50      474.73     52.08 o 
 -11  10   1        2.55        0.57     27.88 o 
 -10  10   1      807.10      765.48     47.83 o 
  -9  10   1       19.45      -25.52     25.52 o 
  -8  10   1       50.56       55.43     26.82 o 
  -7  10   1        0.82        3.53     22.25 o 
  -6  10   1      569.99      609.72     36.02 o 
  -5  10   1       51.38       40.57     22.96 o 
  -4  10   1     2237.57     2155.83     64.86 o 
  -3  10   1     3728.77     3707.28     99.07 o 
  -2  10   1     5167.58     4854.62    141.29 o 
  -1  10   1       68.46       30.39     18.49 o 
   0  10   1     1203.80     1114.08     46.82 o 
   1  10   1      400.62      438.49     36.98 o 
   2  10   1     2371.85     2429.11     68.36 o 
   3  10   1     2641.71     2601.49     86.08 o 
   4  10   1     2216.25     2318.92     83.37 o 
   5  10   1     2416.41     2400.23     71.87 o 
   6  10   1      277.45      282.21     25.45 o 
   7  10   1      814.00      854.29     39.23 o 
   8  10   1     2249.73     2236.94     82.02 o 
   9  10   1     1416.35     1424.31     62.56 o 
  10  10   1      890.22      992.46     53.09 o 
  11  10   1       19.56       14.35     27.80 o 
  12  10   1       25.02       53.67     30.66 o 
 -12  11   1      131.22      204.94     35.33 o 
 -11  11   1        1.24      -29.39     42.43 o 
 -10  11   1       37.48       39.07     31.86 o 
  -9  11   1      165.36      165.69     30.25 o 
  -8  11   1      618.78      697.52     43.13 o 
  -7  11   1      271.11      211.45     36.48 o 
  -6  11   1        6.66        4.07     22.25 o 
  -5  11   1      686.80      698.58     39.78 o 
  -4  11   1      567.25      552.05     34.53 o 
  -3  11   1       24.36      -11.45     16.28 o 
  -2  11   1      460.45      428.95     30.32 o 
  -1  11   1       10.81       -0.18     18.44 o 
   0  11   1       15.68       -4.43     19.81 o 
   1  11   1       97.56       93.10     21.78 o 
   2  11   1      473.20      478.43     31.75 o 
   3  11   1     1934.71     1933.07     64.44 o 
   4  11   1     3184.16     3405.53     95.24 o 
   5  11   1        6.74      -18.40     19.65 o 
   6  11   1        1.71      -20.96     20.96 o 
   7  11   1       41.79       30.60     25.52 o 
   8  11   1       54.30       45.40     27.33 o 
   9  11   1       27.10        8.01     27.68 o 
  10  11   1       14.06      -20.22     28.38 o 
  11  11   1       55.94       37.14     29.60 o 
  12  11   1      343.33      442.33     54.86 o 
 -12  12   1       32.04       14.35     32.31 o 
 -11  12   1       51.66       92.28     33.64 o 
 -10  12   1        0.76      -30.88     30.88 o 
  -9  12   1       20.68       49.58     30.85 o 
  -8  12   1       25.89       51.02     27.33 o 
  -7  12   1        4.66      -23.74     25.03 o 
  -6  12   1       40.39       45.99     25.60 o 
  -5  12   1        8.82       -1.53     23.21 o 
  -4  12   1      139.65      112.11     25.10 o 
  -3  12   1       80.52      125.74     25.10 o 
  -2  12   1        0.56       17.94     22.25 o 
  -1  12   1       46.33       56.57     25.99 o 
   0  12   1        0.09      -21.08     21.08 o 
   1  12   1       71.54       50.69     23.48 o 
   2  12   1       38.40        3.36     21.68 o 
   3  12   1       73.29       71.34     20.30 o 
   4  12   1       13.56        9.49     19.94 o 
   5  12   1      135.24      117.16     26.05 o 
   6  12   1        8.04       26.45     36.43 o 
   7  12   1      110.10      191.79     29.80 o 
   8  12   1        2.17       13.51     27.33 o 
   9  12   1       82.31      204.13     33.64 o 
  10  12   1        1.63       31.42     30.32 o 
  11  12   1       29.10       35.94     31.23 o 
 -11  13   1       13.78       11.27     31.75 o 
 -10  13   1        3.91        2.43     31.95 o 
  -9  13   1      168.39      233.80     42.91 o 
  -8  13   1       10.36       94.97     30.80 o 
  -7  13   1       79.28       80.59     28.90 o 
  -6  13   1        1.97       13.96     27.03 o 
  -5  13   1       22.25       -7.93     24.10 o 
  -4  13   1        1.60      -12.76     24.49 o 
  -3  13   1        0.35      -10.31     23.68 o 
  -2  13   1       19.09       55.47     30.45 o 
  -1  13   1       12.60        7.73     30.13 o 
   0  13   1       15.68       19.63     25.57 o 
   1  13   1       83.83       80.57     23.11 o 
   2  13   1        4.21        4.93     29.62 o 
   3  13   1      193.82      324.28     40.29 o 
   4  13   1       21.68       77.58     26.95 o 
   5  13   1        9.61       31.57     25.52 o 
   6  13   1       38.74       69.97     26.95 o 
   7  13   1        5.43       12.03     25.52 o 
   8  13   1        0.02        9.69     27.88 o 
   9  13   1       13.92       36.67     30.02 o 
  10  13   1        0.01       11.96     33.18 o 
  11  13   1        0.99       49.34     32.31 o 
 -10  14   1       22.15       15.21     31.11 o 
  -9  14   1        1.38      -34.49     36.58 o 
  -8  14   1      193.10      215.35     35.07 o 
  -7  14   1        6.79       -1.38     27.48 o 
  -6  14   1        0.13      -25.60     25.60 o 
  -5  14   1       10.96       17.25     27.03 o 
  -4  14   1     1020.97     1035.51     53.09 o 
  -3  14   1       29.03       12.09     26.53 o 
  -2  14   1      912.23     1029.78     55.40 o 
  -1  14   1       71.99      107.77     44.86 o 
   0  14   1      213.95      205.38     27.35 o 
   1  14   1        8.24       -1.23     31.36 o 
   2  14   1       98.21       78.84     33.10 o 
   3  14   1       70.79       91.40     26.82 o 
   4  14   1      155.03      144.06     29.87 o 
   5  14   1       12.82      -25.60     25.60 o 
   6  14   1       34.54       -0.64     26.73 o 
   7  14   1        0.25       20.28     27.88 o 
   8  14   1     1038.02     1149.97     60.68 o 
   9  14   1        4.86      -16.16     29.68 o 
  10  14   1      126.92      236.10     36.83 o 
  -9  15   1      252.01      311.31     39.68 o 
  -8  15   1      294.59      295.84     37.91 o 
  -7  15   1      525.74      552.55     44.05 o 
  -6  15   1      208.31      231.71     34.08 o 
  -5  15   1       77.29       31.45     30.33 o 
  -4  15   1       79.11       61.30     29.80 o 
  -3  15   1      576.05      642.31     46.90 o 
  -2  15   1      159.12      224.35     34.87 o 
  -1  15   1      135.20      122.07     31.77 o 
   0  15   1       42.50       32.03     39.42 o 
   1  15   1      992.85     1010.08     65.31 o 
   2  15   1     1461.81     1404.31     79.25 o 
   3  15   1     2050.34     2089.63    101.04 o 
   4  15   1      703.20      618.48     43.04 o 
   5  15   1      399.95      406.07     38.86 o 
   6  15   1        1.37      -26.95     26.95 o 
   7  15   1        3.40      -35.02     35.02 o 
   8  15   1       24.66       65.30     32.65 o 
   9  15   1       22.74      -29.12     29.12 o 
  -8  16   1       74.60       58.84     33.11 o 
  -7  16   1      462.74      421.74     41.66 o 
  -6  16   1       43.68       14.78     29.87 o 
  -5  16   1      382.26      389.31     39.34 o 
  -4  16   1      156.02      145.51     33.11 o 
  -3  16   1     3840.94     4136.81    142.39 o 
  -2  16   1      288.09      345.79     48.78 o 
  -1  16   1     3065.31     3152.41    136.75 o 
   0  16   1        0.93      -29.10     41.88 o 
   1  16   1      224.20      236.62     44.35 o 
   2  16   1        3.70      -12.92     35.68 o 
   3  16   1      250.16      199.66     42.44 o 
   4  16   1       63.31       74.13     30.74 o 
   5  16   1       41.03       -4.24     29.37 o 
   6  16   1       57.09       66.53     37.75 o 
   7  16   1      326.47      239.03     53.44 o 
   8  16   1       90.79      104.81     58.34 o 
  -7  17   1      202.78      144.58     36.44 o 
  -6  17   1      408.36      358.75     41.20 o 
  -5  17   1      296.08      232.63     36.93 o 
  -4  17   1      484.49      542.46     56.44 o 
  -3  17   1        0.39       10.51     39.17 o 
  -2  17   1      339.60      400.45     50.52 o 
  -1  17   1       95.87      111.60     40.91 o 
   0  17   1       29.20      -36.96     36.96 o 
   1  17   1       79.62       46.71     40.91 o 
   2  17   1     4234.29     4620.66    209.42 o 
   3  17   1      246.25      197.85     46.14 o 
   4  17   1     1788.02     1874.84    100.16 o 
   5  17   1       33.90      -28.59     30.19 o 
   6  17   1       36.58       44.02     37.09 o 
  -5  18   1        4.75        9.33     40.91 o 
  -4  18   1     1372.38     1387.16     87.11 o 
  -3  18   1     1059.87     1240.01     81.82 o 
  -2  18   1     1022.82     1095.02     77.51 o 
  -1  18   1      259.05      212.61     46.94 o 
   0  18   1      711.86      814.15     67.06 o 
   1  18   1        3.63      -39.17     39.17 o 
   2  18   1      390.24      408.64     53.92 o 
   3  18   1       11.48       38.69     76.38 o 
   4  18   1       59.92       95.58     42.66 o 
  -1  19   1       59.05       72.91     49.27 o 
   0  19   1        3.63      -11.09     41.81 o 
 -14   0   2      271.94      226.66     59.13 o 
 -12   0   2     1161.18     1350.13    108.40 o 
 -10   0   2       28.72       12.32     39.42 o 
  -8   0   2     1014.40     1016.32     55.43 o 
  -6   0   2    35150.57    36583.84   1004.12 o 
  -4   0   2    26413.62    25613.94    682.01 o 
  -2   0   2    20553.10    21094.85    548.43 o 
   0   0   2    58566.64    61494.13   5746.69 o 
   2   0   2    28242.59    29846.12    693.78 o 
   4   0   2    15525.76    15577.25    366.40 o 
   6   0   2    39943.22    38273.30   1269.84 o 
   8   0   2      442.32      325.34     34.32 o 
  10   0   2       85.09       39.55     32.03 o 
  12   0   2     1597.38     1665.49    123.19 o 
  14   0   2       11.34      -19.71     51.74 o 
 -15   1   2      536.98      533.16     61.59 o 
 -14   1   2        1.11        9.85     34.84 o 
 -13   1   2      500.80      485.10     66.52 o 
 -12   1   2     3745.01     3675.11    148.94 o 
 -11   1   2     8909.78     8224.49    287.45 o 
 -10   1   2       17.82      -15.38     25.22 o 
  -9   1   2      319.36      288.33     23.03 o 
  -8   1   2     1513.35     1412.00     47.32 o 
  -7   1   2     4016.01     4066.33    120.11 o 
  -6   1   2     8473.82     9087.33    177.25 o 
  -5   1   2    11779.44    12984.31    248.51 o 
  -4   1   2     3120.35     2878.69     75.09 o 
  -3   1   2      295.19      312.62      9.20 o 
  -2   1   2     4490.75     5077.60     87.02 o 
  -1   1   2    32367.38    36603.67    698.15 o 
   0   1   2    17433.46    16588.17    458.40 o 
   1   1   2    19633.06    21314.03    351.53 o 
   2   1   2    14075.16    13116.35    216.75 o 
   3   1   2      396.89      665.61     15.52 o 
   4   1   2    11845.54    11612.65    194.93 o 
   5   1   2     3023.07     2955.84    104.86 o 
   6   1   2     9299.33    10624.27    550.13 o 
   7   1   2     2908.07     3094.95     85.63 o 
   8   1   2     2232.92     2285.74    104.19 o 
   9   1   2       11.12        5.63     18.17 o 
  10   1   2      210.41      163.62     25.07 o 
  11   1   2     6253.37     6130.73    223.86 o 
  12   1   2      980.26      930.15     63.57 o 
  13   1   2     1268.42     1120.15     72.28 o 
  14   1   2       51.63       31.57     37.43 o 
 -15   2   2      551.31      596.10     60.08 o 
 -14   2   2        5.54        9.85     35.68 o 
 -13   2   2     2020.46     1944.38    162.61 o 
 -12   2   2      485.28      351.59     45.30 o 
 -11   2   2     3857.54     3829.90    151.57 o 
 -10   2   2     1711.03     1738.65     81.00 o 
  -9   2   2     1070.27      970.12     50.68 o 
  -8   2   2      911.58      915.10     35.93 o 
  -7   2   2    13610.46    15016.16    288.99 o 
  -6   2   2       21.12       66.84     11.50 o 
  -5   2   2    32930.46    33455.95    692.72 o 
  -4   2   2      449.88      448.85     18.74 o 
  -3   2   2      497.55      306.79      9.88 o 
  -2   2   2     3305.85     3350.09     54.32 o 
  -1   2   2     2559.17     2871.66     45.06 o 
   0   2   2       92.77      141.35      4.67 o 
   1   2   2     3274.28     3778.93     60.63 o 
   2   2   2       50.53       36.90      5.76 o 
   3   2   2      128.92      159.61      7.90 o 
   4   2   2    13842.66    16100.15    267.76 o 
   5   2   2     8294.05     7633.46    158.55 o 
   6   2   2       52.08        7.71     35.72 o 
   7   2   2    11994.21    12032.52    331.79 o 
   8   2   2        1.58        5.64     18.59 o 
   9   2   2      463.29      543.29     31.11 o 
  10   2   2     1365.89     1384.86     54.04 o 
  11   2   2     3487.75     3181.61    130.66 o 
  12   2   2      210.97      132.54     38.21 o 
  13   2   2       35.01        9.07     38.21 o 
  14   2   2       77.66      114.54     39.17 o 
 -15   3   2      178.80      232.99     47.04 o 
 -14   3   2        0.63       30.88     37.43 o 
 -13   3   2      157.36      100.69     39.96 o 
 -12   3   2     1802.71     1809.83     91.45 o 
 -11   3   2      282.92      218.64     88.69 o 
 -10   3   2     4210.94     3962.26    151.57 o 
  -9   3   2     1140.08     1225.17     44.92 o 
  -8   3   2     2037.12     2127.97     63.92 o 
  -7   3   2     6013.44     6350.25    128.42 o 
  -6   3   2      380.61      290.47     15.28 o 
  -5   3   2      863.60     1115.11     28.60 o 
  -4   3   2    11459.81    12427.81    220.89 o 
  -3   3   2     2473.35     2457.66     53.09 o 
  -2   3   2     3083.05     3240.34     50.04 o 
  -1   3   2       22.98        8.17      4.03 o 
   0   3   2    15544.45    15787.38    241.66 o 
   1   3   2     1303.85     1361.26     22.96 o 
   2   3   2     5064.83     4796.83     77.46 o 
   3   3   2       62.35       29.21      6.33 o 
   4   3   2      250.34      225.38     10.47 o 
   5   3   2     5396.68     5719.11    114.67 o 
   6   3   2     2730.15     2810.04     84.99 o 
   7   3   2       40.39       -8.58     16.60 o 
   8   3   2      186.92      173.66     22.31 o 
   9   3   2        1.05       30.06     20.04 o 
  10   3   2     5306.81     5410.85    153.62 o 
  11   3   2      103.75       56.90     36.46 o 
  12   3   2     3428.68     3360.70    141.11 o 
  13   3   2      487.80      513.08     52.26 o 
  14   3   2      227.79      260.09     76.38 o 
 -15   4   2      137.68      145.36     45.30 o 
 -14   4   2      355.63      430.07     49.63 o 
 -13   4   2        9.70      -27.72     34.71 o 
 -12   4   2     1394.55     1531.42    115.80 o 
 -11   4   2      665.31      657.75     51.37 o 
 -10   4   2     1344.04     1330.38     69.69 o 
  -9   4   2      115.66       98.94     19.71 o 
  -8   4   2       77.56       97.79     23.47 o 
  -7   4   2     3064.55     3168.60     89.90 o 
  -6   4   2     1639.98     1709.16     41.12 o 
  -5   4   2     1081.35     1037.47     27.73 o 
  -4   4   2      308.17      165.86     13.97 o 
  -3   4   2        3.64        4.88      5.67 o 
  -2   4   2     3278.68     3348.83     52.16 o 
  -1   4   2      439.07      452.73     11.27 o 
   0   4   2     1526.66     1396.42     24.99 o 
   1   4   2     4196.72     4327.38     69.87 o 
   2   4   2      161.03      196.44      8.16 o 
   3   4   2       83.91       80.51      7.59 o 
   4   4   2     4709.60     4522.32     75.53 o 
   5   4   2     3802.31     3703.12    139.76 o 
   6   4   2     3803.69     3677.46     98.26 o 
   7   4   2     1327.25     1369.34     47.11 o 
   8   4   2     2516.64     2602.52     81.08 o 
   9   4   2      162.92      161.38     23.84 o 
  10   4   2      670.81      659.83     38.15 o 
  11   4   2        1.21      -31.43     32.19 o 
  12   4   2        0.94      -33.10     33.10 o 
  13   4   2      156.71      224.89     42.44 o 
  14   4   2       22.00       28.25     37.43 o 
 -15   5   2       15.21       33.26     41.81 o 
 -14   5   2        5.62      -10.21     59.13 o 
 -13   5   2       94.13      103.59     51.74 o 
 -12   5   2       99.88       92.39     36.58 o 
 -11   5   2      239.85      254.99     39.17 o 
 -10   5   2      164.91      129.82     33.10 o 
  -9   5   2      648.59      684.48     39.34 o 
  -8   5   2      334.17      289.79     22.37 o 
  -7   5   2     1256.37     1265.88     44.00 o 
  -6   5   2       72.73       71.14     10.94 o 
  -5   5   2      802.98      636.18     21.21 o 
  -4   5   2      582.50      585.73     16.24 o 
  -3   5   2      144.23      150.10      8.98 o 
  -2   5   2      231.36      245.90     10.52 o 
  -1   5   2     2307.28     2237.28     36.75 o 
   0   5   2      217.51      259.49      9.21 o 
   1   5   2     1317.71     1339.05     24.06 o 
   2   5   2      619.90      603.02     14.78 o 
   3   5   2      357.10      293.82     11.36 o 
   4   5   2       22.47       -0.65      8.40 o 
   5   5   2      687.62      636.35     24.39 o 
   6   5   2      271.45      275.48     18.70 o 
   7   5   2      214.10      185.49     21.47 o 
   8   5   2       49.14       24.13     19.83 o 
   9   5   2      332.53      349.79     28.85 o 
  10   5   2       86.72       34.01     23.03 o 
  11   5   2      579.46      505.45     46.94 o 
  12   5   2        8.19       52.66     37.43 o 
  13   5   2      136.44      150.60     39.96 o 
  14   5   2       17.67        9.80     37.43 o 
 -14   6   2       11.60      -35.68     35.68 o 
 -13   6   2       11.76       68.87     36.46 o 
 -12   6   2        1.96      -26.22     61.59 o 
 -11   6   2       47.75       32.03     33.10 o 
 -10   6   2        0.92       57.90     60.36 o 
  -9   6   2       58.88        6.69     22.25 o 
  -8   6   2      150.29      148.03     16.90 o 
  -7   6   2       37.18       22.68     16.95 o 
  -6   6   2      213.72      265.24     18.73 o 
  -5   6   2        0.53        0.84      8.56 o 
  -4   6   2      154.23      198.16     12.24 o 
  -3   6   2       21.25       45.07      9.01 o 
  -2   6   2       59.93       94.66      8.62 o 
  -1   6   2      207.17      233.39     10.01 o 
   0   6   2        8.91       92.44      8.89 o 
   1   6   2       11.13       18.51      6.83 o 
   2   6   2       49.19       82.36      8.19 o 
   3   6   2        2.41       -6.67      7.80 o 
   4   6   2       10.69       -4.35     10.83 o 
   5   6   2       21.51       29.46     13.60 o 
   6   6   2       66.23      121.01     16.61 o 
   7   6   2       25.20       62.69     16.92 o 
   8   6   2        1.78       27.29     17.33 o 
   9   6   2        6.76      -21.60     21.60 o 
  10   6   2       10.26       -5.15     23.50 o 
  11   6   2        0.47      -33.10     33.10 o 
  12   6   2        5.33      -33.10     33.10 o 
  13   6   2        0.54        5.76     28.23 o 
  14   6   2        3.52       -6.01     35.68 o 
 -14   7   2        6.58       14.86     30.25 o 
 -13   7   2       16.26       21.70     28.90 o 
 -12   7   2       22.34       91.68     29.68 o 
 -11   7   2        2.74       -6.60     30.96 o 
 -10   7   2      143.90      113.65     26.53 o 
  -9   7   2       37.70       24.39     22.67 o 
  -8   7   2      177.54      187.47     19.07 o 
  -7   7   2       16.79       31.11     15.18 o 
  -6   7   2      160.70      199.58     18.42 o 
  -5   7   2      455.08      422.18     22.32 o 
  -4   7   2       22.72       -9.67     10.12 o 
  -3   7   2      330.43      325.79     14.90 o 
  -2   7   2        3.68        7.17      7.59 o 
  -1   7   2        6.89       21.66      8.04 o 
   0   7   2     1745.75     1856.95     39.08 o 
   1   7   2       31.75        8.79      9.83 o 
   2   7   2      861.87      840.08     21.41 o 
   3   7   2      115.42      161.44     14.91 o 
   4   7   2      449.36      471.70     21.08 o 
   5   7   2       15.57        4.99     12.05 o 
   6   7   2      133.69      139.17     17.94 o 
   7   7   2      320.54      322.19     21.95 o 
   8   7   2       74.95       48.17     18.81 o 
   9   7   2        2.03       -6.93     18.40 o 
  10   7   2       62.27       81.30     26.53 o 
  11   7   2       41.64       63.84     28.38 o 
  12   7   2       54.59       87.05     31.03 o 
  13   7   2       20.30       20.02     29.31 o 
 -14   8   2      146.21      173.59     35.50 o 
 -13   8   2       33.84      -17.82     29.12 o 
 -12   8   2       26.68      -19.20     27.95 o 
 -11   8   2      456.48      458.29     38.41 o 
 -10   8   2      456.04      425.69     36.02 o 
  -9   8   2      193.36      209.43     27.88 o 
  -8   8   2        5.37      -17.30     17.30 o 
  -7   8   2      478.23      469.63     24.63 o 
  -6   8   2       48.12       51.16     16.85 o 
  -5   8   2     1204.23     1190.32     41.49 o 
  -4   8   2     2830.32     2971.93     64.96 o 
  -3   8   2     2402.48     2427.63     58.61 o 
  -2   8   2     3016.74     3026.37     64.78 o 
  -1   8   2     2017.51     1939.82     45.16 o 
   0   8   2      263.61      279.46     16.92 o 
   1   8   2      910.63      945.38     26.62 o 
   2   8   2      856.04      813.15     24.59 o 
   3   8   2      215.96      240.08     16.16 o 
   4   8   2        1.53       -7.35     12.41 o 
   5   8   2     1500.75     1414.32     45.81 o 
   6   8   2        8.49      -13.64     15.94 o 
   7   8   2       77.10       35.69     22.79 o 
   8   8   2     1101.91     1158.02     50.27 o 
   9   8   2      178.67      201.95     30.22 o 
  10   8   2      178.80      117.87     28.25 o 
  11   8   2       80.84       76.99     29.31 o 
  12   8   2       77.26      124.04     31.03 o 
  13   8   2        0.76      -10.44     28.60 o 
 -13   9   2       92.57       86.48     31.75 o 
 -12   9   2       50.43       30.82     42.68 o 
 -11   9   2      489.88      447.09     39.29 o 
 -10   9   2       70.08       45.31     27.48 o 
  -9   9   2     5489.86     5121.21    155.52 o 
  -8   9   2      278.75      263.83     28.90 o 
  -7   9   2     1163.80     1107.61     65.87 o 
  -6   9   2      968.71      932.32     42.67 o 
  -5   9   2      495.14      514.37     27.06 o 
  -4   9   2     5162.33     5177.55    131.87 o 
  -3   9   2     1319.57     1294.45     42.49 o 
  -2   9   2      439.08      435.63     18.39 o 
  -1   9   2     1158.91     1263.79     34.89 o 
   0   9   2     2334.10     2200.95     75.23 o 
   1   9   2     3706.87     3590.23     80.43 o 
   2   9   2      158.67      181.15     15.25 o 
   3   9   2     8653.31     8559.07    216.14 o 
   4   9   2        3.29       12.16     13.55 o 
   5   9   2       51.74       50.09     15.27 o 
   6   9   2      630.69      582.35     30.92 o 
   7   9   2      697.37      663.56     51.92 o 
   8   9   2      507.16      465.98     30.25 o 
   9   9   2      136.27      109.37     27.33 o 
  10   9   2      479.67      465.10     38.26 o 
  11   9   2      344.52      285.94     51.65 o 
  12   9   2       98.63      111.77     35.21 o 
  13   9   2      378.12      398.57     60.36 o 
 -13  10   2      905.79      922.61     68.83 o 
 -12  10   2      833.02      776.92     50.25 o 
 -11  10   2        2.17      -26.95     26.95 o 
 -10  10   2      755.48      738.69     45.98 o 
  -9  10   2      821.33      744.67     49.51 o 
  -8  10   2      422.94      366.51     40.79 o 
  -7  10   2     1811.19     1732.50     66.82 o 
  -6  10   2      636.19      617.09     37.44 o 
  -5  10   2      201.44      177.24     21.23 o 
  -4  10   2    10648.32    10263.22    248.68 o 
  -3  10   2     2715.74     2687.72     86.77 o 
  -2  10   2     4782.72     4724.84    121.41 o 
  -1  10   2      580.47      468.06     31.97 o 
   0  10   2     1567.43     1635.03     51.28 o 
   1  10   2     1137.44     1056.34     33.60 o 
   2  10   2       67.78       69.24     17.83 o 
   3  10   2       10.73       45.55     17.07 o 
   4  10   2     9431.19     9443.00    230.16 o 
   5  10   2     3983.29     3896.06    105.70 o 
   6  10   2      687.09      656.20     33.73 o 
   7  10   2      419.29      482.59     30.55 o 
   8  10   2     2843.19     2671.88     93.40 o 
   9  10   2     2839.42     2513.57     90.47 o 
  10  10   2      751.40      765.82     47.32 o 
  11  10   2      107.12      104.84     36.26 o 
  12  10   2        3.36      -20.36     28.49 o 
 -12  11   2        6.47      -28.90     28.90 o 
 -11  11   2       86.89      115.72     30.80 o 
 -10  11   2     2139.97     2211.68     85.81 o 
  -9  11   2      141.16      147.48     30.32 o 
  -8  11   2     5639.41     5600.86    169.74 o 
  -7  11   2      125.87       83.02     26.05 o 
  -6  11   2      328.95      324.48     30.32 o 
  -5  11   2     6886.74     6613.66    190.61 o 
  -4  11   2      333.75      303.33     24.27 o 
  -3  11   2      204.94      189.41     27.80 o 
  -2  11   2       56.79       44.66     16.28 o 
  -1  11   2      888.06      904.32     38.31 o 
   0  11   2      353.70      315.49     28.58 o 
   1  11   2     1200.26     1154.86     49.26 o 
   2  11   2     7059.15     7093.69    176.21 o 
   3  11   2     2920.18     2793.37     80.82 o 
   4  11   2    10408.16    10166.56    248.35 o 
   5  11   2       30.75       10.39     19.59 o 
   6  11   2      182.46      177.59     23.65 o 
   7  11   2        1.79      -13.69     23.04 o 
   8  11   2      911.92      858.31     54.37 o 
   9  11   2     1019.83      947.19     51.99 o 
  10  11   2      377.85      262.52     35.33 o 
  11  11   2      311.45      272.71     35.96 o 
  12  11   2      711.97      775.94     65.31 o 
 -12  12   2       11.21       40.72     31.75 o 
 -11  12   2      270.11      226.45     35.07 o 
 -10  12   2      353.02      321.69     71.76 o 
  -9  12   2       63.77       19.86     30.32 o 
  -8  12   2        4.99      -27.39     27.48 o 
  -7  12   2      127.38       72.65     46.75 o 
  -6  12   2     1573.24     1570.78     64.44 o 
  -5  12   2     2882.53     2829.52    108.90 o 
  -4  12   2        6.25      -15.49     22.17 o 
  -3  12   2     6266.31     6113.65    178.26 o 
  -2  12   2     1301.74     1327.69     51.21 o 
  -1  12   2     1858.12     1867.30     71.32 o 
   0  12   2        0.56      -24.70     24.70 o 
   1  12   2      666.30      641.78     37.44 o 
   2  12   2      514.77      525.92     29.79 o 
   3  12   2      162.07      134.20     34.14 o 
   4  12   2       40.24       34.03     20.56 o 
   5  12   2     2383.75     2245.88     96.73 o 
   6  12   2       37.07       12.76     25.07 o 
   7  12   2     5649.58     5634.08    170.66 o 
   8  12   2      256.63      239.90     33.05 o 
   9  12   2     3919.97     3838.11    128.90 o 
  10  12   2      292.02      332.11     38.24 o 
  11  12   2      291.98      367.67     39.37 o 
 -11  13   2       43.53       43.00     32.09 o 
 -10  13   2      581.79      584.16     46.98 o 
  -9  13   2     3373.90     3555.37    122.28 o 
  -8  13   2     5120.73     5084.85    160.25 o 
  -7  13   2     2213.37     2244.06     84.86 o 
  -6  13   2      606.37      599.98     41.71 o 
  -5  13   2       46.67       20.59     26.05 o 
  -4  13   2     1779.76     1590.37     64.92 o 
  -3  13   2     1697.02     1610.40     58.57 o 
  -2  13   2      109.65      110.72     28.53 o 
  -1  13   2        9.11       15.37     21.69 o 
   0  13   2     1375.41     1243.82     56.27 o 
   1  13   2       33.74       24.64     25.55 o 
   2  13   2      390.86      498.69     44.40 o 
   3  13   2     5984.71     5798.54    172.56 o 
   4  13   2     3949.54     3662.75    118.51 o 
   5  13   2      444.69      425.36     35.50 o 
   6  13   2     1123.24      995.80     51.63 o 
   7  13   2      214.88      148.04     30.32 o 
   8  13   2      186.76      175.82     33.05 o 
   9  13   2      314.45      236.65     36.28 o 
  10  13   2       53.91       -8.50     29.00 o 
 -10  14   2       16.45      -11.47     30.74 o 
  -9  14   2       17.35        1.38     29.80 o 
  -8  14   2       79.63       49.80     32.65 o 
  -7  14   2      383.68      345.66     46.28 o 
  -6  14   2      306.17      311.65     34.53 o 
  -5  14   2      244.58      247.31     59.01 o 
  -4  14   2     5784.12     5751.54    173.53 o 
  -3  14   2      268.42      147.04     27.91 o 
  -2  14   2     5145.65     5506.37    172.33 o 
  -1  14   2     2263.81     1883.10     76.51 o 
   0  14   2      416.93      436.71     44.28 o 
   1  14   2        5.47      -29.62     29.62 o 
   2  14   2      304.05      295.86     46.81 o 
   3  14   2      161.47       88.78     26.46 o 
   4  14   2       40.08       43.56     27.16 o 
   5  14   2        2.04      -17.08     26.46 o 
   6  14   2      482.35      514.20     40.71 o 
   7  14   2      396.63      382.51     37.44 o 
   8  14   2     3479.22     3588.63    123.74 o 
   9  14   2       63.12       47.55     43.96 o 
  -9  15   2      922.07     1009.41     59.19 o 
  -8  15   2      193.84      266.79     36.93 o 
  -7  15   2     1142.76     1207.35     62.07 o 
  -6  15   2      526.84      517.41     42.08 o 
  -5  15   2       12.14       -9.49     26.82 o 
  -4  15   2        8.86      -17.16     25.40 o 
  -3  15   2       69.10       54.20     32.56 o 
  -2  15   2       25.76       26.98     29.72 o 
  -1  15   2       24.25       41.64     44.19 o 
   0  15   2      154.41      150.56     39.17 o 
   1  15   2     3192.87     3405.77    141.08 o 
   2  15   2     1324.58     1323.22     76.65 o 
   3  15   2     3097.36     3230.00    136.75 o 
   4  15   2      649.09      658.88     77.48 o 
   5  15   2      750.61      757.92     48.56 o 
   6  15   2       86.20       60.81     29.80 o 
   7  15   2      172.35       96.32     32.47 o 
   8  15   2        2.92        1.47     30.04 o 
   9  15   2       62.19      -11.12     31.03 o 
  -8  16   2        8.41       12.32     32.72 o 
  -7  16   2       25.67       26.08     31.23 o 
  -6  16   2       46.88       15.29     31.23 o 
  -5  16   2      473.87      451.83     37.54 o 
  -4  16   2      140.63      114.68     29.59 o 
  -3  16   2     2234.81     2534.22    101.01 o 
  -2  16   2      536.50      510.38     53.11 o 
  -1  16   2     1711.34     1755.35     93.19 o 
   0  16   2        8.58      -65.29     65.29 o 
   1  16   2       15.90        9.85     36.58 o 
   2  16   2       88.90       83.77     54.20 o 
   3  16   2      140.35      100.74     39.17 o 
   4  16   2       12.70       37.25     28.76 o 
   5  16   2      291.99      292.13     52.59 o 
   6  16   2       27.54       80.06     32.09 o 
   7  16   2      128.87      125.86     33.17 o 
  -7  17   2       16.53      -22.56     44.22 o 
  -6  17   2      158.38      154.03     33.78 o 
  -5  17   2      101.87       91.86     30.37 o 
  -4  17   2       11.58      -33.35     54.20 o 
  -3  17   2        0.95       20.27     38.21 o 
  -2  17   2      136.76      141.52     73.91 o 
  -1  17   2        0.37      -36.58     36.58 o 
   0  17   2      122.16      152.86     40.91 o 
   1  17   2       11.69       17.46     39.96 o 
   2  17   2      768.05      932.27     69.62 o 
   3  17   2       77.38       66.19     38.94 o 
   4  17   2      333.39      386.63     83.77 o 
   5  17   2        0.30      -29.39     45.92 o 
   6  17   2       13.86       29.92     31.62 o 
  -5  18   2       36.26       62.85     42.66 o 
  -4  18   2       70.23      116.19     43.45 o 
  -3  18   2       37.29      124.90     42.66 o 
  -2  18   2       21.58       74.52     50.51 o 
  -1  18   2       26.18      -27.77     38.21 o 
   0  18   2        6.80      -19.44     39.17 o 
   1  18   2        1.23      -39.42     39.42 o 
   2  18   2       46.10       46.61     41.70 o 
   3  18   2       57.07      135.00     42.66 o 
   4  18   2       40.59       69.60     41.38 o 
 -15   0   3        6.34       -7.39     54.20 o 
 -13   0   3      107.22      157.68     54.20 o 
 -11   0   3      240.15       98.55     49.27 o 
  -9   0   3      183.28      142.99     23.21 o 
  -7   0   3       50.63       29.03     14.13 o 
  -5   0   3        2.71       -9.92      9.92 o 
  -3   0   3        3.00       -3.82      6.53 o 
  -1   0   3     5604.01     5434.41    130.46 o 
   1   0   3       12.72        4.55     12.09 o 
   3   0   3        1.44       -6.82      8.30 o 
   5   0   3        0.54       -9.16     12.94 o 
   7   0   3        7.62      -21.31     21.31 o 
   9   0   3        2.32      -36.96     55.43 o 
  11   0   3        1.45      -33.26     33.68 o 
  13   0   3        0.55       49.27     54.20 o 
 -15   1   3       83.78      123.79     42.66 o 
 -14   1   3       19.40      -47.33     56.67 o 
 -13   1   3       15.70       52.97     36.58 o 
 -12   1   3      440.71      410.06     45.19 o 
 -11   1   3      794.71      841.33     56.60 o 
 -10   1   3      197.64      160.40     18.42 o 
  -9   1   3      369.29      389.01     21.85 o 
  -8   1   3       15.73       -9.52      9.52 o 
  -7   1   3      406.63      428.61     16.62 o 
  -6   1   3      302.39      271.52     12.86 o 
  -5   1   3     1026.31     1079.93     25.14 o 
  -4   1   3      424.51      448.00     12.56 o 
  -3   1   3       65.07       41.00      6.48 o 
  -2   1   3      902.85      980.67     19.33 o 
  -1   1   3     5653.12     5553.32     83.95 o 
   0   1   3     3992.55     3954.49     59.95 o 
   1   1   3     2712.18     2289.42     40.95 o 
   2   1   3       54.60       44.77      5.18 o 
   3   1   3       47.99       40.00      8.10 o 
   4   1   3        4.53       -7.55      7.55 o 
   5   1   3      172.48      194.28     14.32 o 
   6   1   3       20.80       23.03     14.15 o 
   7   1   3       95.76       60.77     16.69 o 
   8   1   3       97.02       99.33     19.64 o 
   9   1   3        3.97      -18.06     19.04 o 
  10   1   3      101.94      110.60     24.87 o 
  11   1   3      368.79      469.95     46.14 o 
  12   1   3       95.42       85.53     36.46 o 
  13   1   3       45.56       40.65     36.58 o 
  14   1   3        0.16      -29.56     36.58 o 
 -15   2   3      393.87      400.88     70.22 o 
 -14   2   3       35.54       18.03     35.68 o 
 -13   2   3      347.67      239.19     41.70 o 
 -12   2   3      379.52      337.81     52.97 o 
 -11   2   3      177.73       95.00     35.68 o 
 -10   2   3     2417.47     2314.78     72.74 o 
  -9   2   3      150.09      162.68     19.84 o 
  -8   2   3       37.14       24.94     11.12 o 
  -7   2   3     4959.39     5176.26     93.58 o 
  -6   2   3      444.73      392.76     22.56 o 
  -5   2   3    20117.26    20564.64    341.80 o 
  -4   2   3     2023.24     1896.05     34.50 o 
  -3   2   3      174.01      112.24      6.96 o 
  -2   2   3     2566.01     2771.21     49.82 o 
  -1   2   3     1274.30     1275.01     23.41 o 
   0   2   3       30.33       31.49      3.04 o 
   1   2   3      577.24      542.54     25.61 o 
   2   2   3      589.77      537.38     12.96 o 
   3   2   3     1602.44     1548.25     37.98 o 
   4   2   3     3888.22     4169.59     84.04 o 
   5   2   3     1634.66     1338.42     52.27 o 
   6   2   3       26.33       18.44     14.84 o 
   7   2   3     4617.06     4640.26    169.98 o 
   8   2   3        9.79       -5.45     17.25 o 
   9   2   3       20.26       -6.72     19.85 o 
  10   2   3       48.57        1.35     28.80 o 
  11   2   3       21.79       14.36     57.90 o 
  12   2   3       17.52        4.93     34.84 o 
  13   2   3       42.65       41.88     36.58 o 
  14   2   3       50.84       90.06     40.91 o 
 -15   3   3        2.10      -31.37     39.17 o 
 -14   3   3       30.47       61.59     38.33 o 
 -13   3   3      118.79      104.71     36.58 o 
 -12   3   3     2066.26     2140.08    101.04 o 
 -11   3   3     1166.02     1027.57     62.72 o 
 -10   3   3     7919.24     7903.70    275.26 o 
  -9   3   3     1476.07     1547.91     43.42 o 
  -8   3   3     1470.03     1458.05     40.46 o 
  -7   3   3      402.43      455.85     20.26 o 
  -6   3   3      531.81      666.17     19.14 o 
  -5   3   3     4653.32     4836.44     97.43 o 
  -4   3   3        0.08       23.94      7.15 o 
  -3   3   3     4245.85     4130.90     67.51 o 
  -2   3   3     1852.90     1862.95     29.40 o 
  -1   3   3      106.62      106.57      5.70 o 
   0   3   3    13739.77    13389.86    199.75 o 
   1   3   3      596.80      638.23     21.49 o 
   2   3   3    13248.00    12498.47    196.09 o 
   3   3   3      264.96      248.97     11.08 o 
   4   3   3     1495.27     1783.88     40.44 o 
   5   3   3     2342.13     2536.38     69.63 o 
   6   3   3       15.52       14.73     15.61 o 
   7   3   3      563.46      496.69     27.99 o 
   8   3   3      702.38      651.21     32.57 o 
   9   3   3     1249.74     1235.66     53.34 o 
  10   3   3     3607.81     3697.99    154.69 o 
  11   3   3      125.69      148.10     35.68 o 
  12   3   3     2415.21     2375.24    202.03 o 
  13   3   3      118.35      117.33     39.17 o 
  14   3   3       84.19      114.00     77.61 o 
 -15   4   3      297.98      339.09     49.63 o 
 -14   4   3     1123.90     1017.12     85.00 o 
 -13   4   3        5.73      -14.78     33.10 o 
 -12   4   3     1045.38     1010.08     65.31 o 
 -11   4   3      556.41      514.59     46.14 o 
 -10   4   3       79.05       82.64     41.88 o 
  -9   4   3      901.40      841.59     30.25 o 
  -8   4   3     1928.76     1966.88     50.32 o 
  -7   4   3     1886.52     1872.54     39.95 o 
  -6   4   3    12016.67    12384.37    210.42 o 
  -5   4   3    12527.06    12982.38    205.70 o 
  -4   4   3     1487.23     1183.38     23.76 o 
  -3   4   3       24.00       53.55      6.69 o 
  -2   4   3     1137.26      935.61     17.28 o 
  -1   4   3     1506.68     1515.68     25.85 o 
   0   4   3        6.69       10.93      4.49 o 
   1   4   3     2196.78     2398.64     48.74 o 
   2   4   3       56.45      103.86      7.99 o 
   3   4   3      391.78      411.24     13.24 o 
   4   4   3    25220.41    25643.20    446.45 o 
   5   4   3     7543.73     6724.05    197.01 o 
   6   4   3    15948.25    15490.27    371.80 o 
   7   4   3     3336.28     3234.47     90.75 o 
   8   4   3     3897.25     3820.59    118.77 o 
   9   4   3        0.95      -20.44     20.44 o 
  10   4   3      139.99       58.37     25.16 o 
  11   4   3      492.11      401.00     45.19 o 
  12   4   3      577.35      536.00     52.26 o 
  13   4   3      290.18      291.96     45.30 o 
  14   4   3      310.88      349.43     48.69 o 
 -15   5   3      209.92      146.59     43.55 o 
 -14   5   3      421.18      380.93     67.75 o 
 -13   5   3     1423.25     1501.86     86.23 o 
 -12   5   3      110.87       48.04     34.84 o 
 -11   5   3     8396.96     8213.81    289.19 o 
 -10   5   3       38.25       40.65     35.72 o 
  -9   5   3     5545.79     5770.12    125.26 o 
  -8   5   3     3054.17     3165.46     87.17 o 
  -7   5   3     1175.36     1195.31     46.39 o 
  -6   5   3       76.43       51.69      9.38 o 
  -5   5   3       79.23       -8.44      8.44 o 
  -4   5   3      425.37      307.29     11.46 o 
  -3   5   3     1593.81     1595.44     34.79 o 
  -2   5   3       18.10        3.85      5.86 o 
  -1   5   3    24757.33    25693.34    375.23 o 
   0   5   3      392.27      296.58     19.32 o 
   1   5   3    27043.97    27647.92    422.20 o 
   2   5   3      142.67      137.46     12.22 o 
   3   5   3     4939.36     4658.76     81.97 o 
   4   5   3     3974.25     3991.00    118.04 o 
   5   5   3      298.62      300.37     18.68 o 
   6   5   3     4170.05     4387.57    102.46 o 
   7   5   3      109.06      112.61     20.24 o 
   8   5   3     4091.54     3961.13    115.22 o 
   9   5   3     6168.90     6605.80    251.42 o 
  10   5   3       15.78       -8.90     23.15 o 
  11   5   3     5658.32     5770.09    214.28 o 
  12   5   3       13.42       16.31     36.46 o 
  13   5   3      485.17      385.74     64.06 o 
  14   5   3       47.85       -4.48     38.21 o 
 -15   6   3     1244.83     1336.79     69.06 o 
 -14   6   3      115.17       11.86     37.43 o 
 -13   6   3     1960.90     1724.74    150.29 o 
 -12   6   3       52.15        8.62     33.10 o 
 -11   6   3        5.20      -30.45     30.45 o 
 -10   6   3      266.61      288.65     30.74 o 
  -9   6   3      245.99      295.31     51.18 o 
  -8   6   3     1361.61     1488.58     38.95 o 
  -7   6   3     1500.63     1410.09     35.73 o 
  -6   6   3    17696.57    18034.03    284.54 o 
  -5   6   3     5176.77     5230.85     93.00 o 
  -4   6   3    18045.23    18090.13    299.30 o 
  -3   6   3    13549.51    13891.37    241.95 o 
  -2   6   3      309.98      356.22     11.70 o 
  -1   6   3     7410.22     7495.08    113.13 o 
   0   6   3    12343.70    14730.95    274.46 o 
   1   6   3    20141.15    23065.64    353.86 o 
   2   6   3       29.94       -7.74      7.74 o 
   3   6   3    12504.90    12365.77    263.24 o 
   4   6   3     2112.34     2090.56     53.44 o 
   5   6   3     4989.33     4955.68    159.54 o 
   6   6   3    11966.75    11800.70    254.96 o 
   7   6   3     2869.10     2796.08    102.22 o 
   8   6   3     2094.23     1930.07     75.05 o 
   9   6   3      485.66      583.07     30.88 o 
  10   6   3      902.88      823.18     52.91 o 
  11   6   3      138.13       76.06     27.05 o 
  12   6   3      143.24      109.30     29.23 o 
  13   6   3     1184.13     1351.01     81.88 o 
 -14   7   3      472.55      437.96     42.18 o 
 -13   7   3        3.91      -26.82     26.82 o 
 -12   7   3     2983.50     3038.89    107.11 o 
 -11   7   3      927.50      889.44     48.82 o 
 -10   7   3     1238.67     1364.14     59.22 o 
  -9   7   3       12.53        9.05     19.38 o 
  -8   7   3     4469.78     4493.27     91.84 o 
  -7   7   3     2451.83     2346.14     52.50 o 
  -6   7   3     2772.26     2717.43     53.84 o 
  -5   7   3       15.04       -9.72      9.72 o 
  -4   7   3      553.05      530.17     20.72 o 
  -3   7   3     1497.51     1408.36     34.33 o 
  -2   7   3     8872.71     8505.29    145.24 o 
  -1   7   3      147.91      237.20     32.02 o 
   0   7   3    51602.80    55941.21   1140.60 o 
   1   7   3     4408.36     4808.46     90.58 o 
   2   7   3    18356.30    18661.04    328.92 o 
   3   7   3        0.32      -11.59     11.59 o 
   4   7   3     2159.70     1997.84     58.03 o 
   5   7   3        3.22      -12.97     12.97 o 
   6   7   3       63.62       44.11     21.70 o 
   7   7   3     1642.56     1628.79     49.45 o 
   8   7   3     3176.24     3232.12    129.81 o 
   9   7   3        0.24      -18.84     18.84 o 
  10   7   3     1983.88     2115.37     79.12 o 
  11   7   3      900.65      837.88     67.99 o 
  12   7   3     1875.31     1937.52     79.07 o 
  13   7   3       37.26       60.39     40.69 o 
 -14   8   3      661.71      778.11     53.05 o 
 -13   8   3       60.85       75.73     30.32 o 
 -12   8   3      340.86      409.14     38.35 o 
 -11   8   3       41.01       54.20     27.03 o 
 -10   8   3      693.53      677.13     42.67 o 
  -9   8   3       16.59       24.32     19.04 o 
  -8   8   3     1167.49     1062.58     41.05 o 
  -7   8   3     7063.53     7051.24    147.06 o 
  -6   8   3      514.77      533.35     22.90 o 
  -5   8   3    11941.79    12546.25    244.84 o 
  -4   8   3     5858.65     6062.31    122.92 o 
  -3   8   3     4765.28     4551.86     93.08 o 
  -2   8   3    14405.95    15100.90    260.39 o 
  -1   8   3      743.73      819.29     21.94 o 
   0   8   3      476.43      485.40     20.88 o 
   1   8   3      194.66      254.52     14.61 o 
   2   8   3     7145.89     7415.67    136.16 o 
   3   8   3     2107.75     2258.63     64.09 o 
   4   8   3     2569.92     2400.78     69.70 o 
   5   8   3    11361.51    10778.03    402.91 o 
   6   8   3        9.58      -11.58     15.19 o 
   7   8   3     1088.23     1249.06     42.59 o 
   8   8   3      718.83      772.79     43.44 o 
   9   8   3      481.77      455.31     31.49 o 
  10   8   3      578.79      510.95     39.29 o 
  11   8   3       77.64       25.60     27.33 o 
  12   8   3      556.68      635.28     45.72 o 
  13   8   3      178.52      232.70     44.19 o 
 -13   9   3      101.20       45.23     30.80 o 
 -12   9   3      232.83      217.98     33.59 o 
 -11   9   3      663.66      716.51     46.41 o 
 -10   9   3      423.32      445.44     37.33 o 
  -9   9   3     5472.20     5349.26    161.67 o 
  -8   9   3      630.05      646.85     38.76 o 
  -7   9   3     2091.38     2056.46     73.01 o 
  -6   9   3        6.52        2.87     25.65 o 
  -5   9   3      159.03      167.45     17.72 o 
  -4   9   3     2540.86     2586.45     59.72 o 
  -3   9   3     9986.96    10412.29    251.03 o 
  -2   9   3     1279.89     1302.34     30.33 o 
  -1   9   3     4435.50     4279.19     78.20 o 
   0   9   3     1783.01     1716.26     54.35 o 
   1   9   3     3224.72     3198.39     68.90 o 
   2   9   3      542.47      610.09     22.65 o 
   3   9   3     9163.50     9601.11    229.75 o 
   4   9   3      410.61      391.22     31.65 o 
   5   9   3      113.71       98.18     24.30 o 
   6   9   3      821.07      840.95     36.97 o 
   7   9   3      319.01      314.21     27.71 o 
   8   9   3      215.70      230.39     25.34 o 
   9   9   3      760.25      806.73     67.11 o 
  10   9   3      931.27      888.01     49.74 o 
  11   9   3      668.78      660.06     45.22 o 
  12   9   3      286.06      251.13     49.27 o 
 -13  10   3      797.02      796.46     53.53 o 
 -12  10   3      332.66      283.69     35.56 o 
 -11  10   3      130.34      103.92     30.74 o 
 -10  10   3        6.96       -6.60     25.97 o 
  -9  10   3      156.97      202.68     30.74 o 
  -8  10   3     2413.68     2467.79     87.69 o 
  -7  10   3     1864.04     1846.80     69.67 o 
  -6  10   3       34.55       33.94     22.76 o 
  -5  10   3      478.79      496.59     32.14 o 
  -4  10   3     5177.72     5404.21    138.34 o 
  -3  10   3       88.66       83.54     16.90 o 
  -2  10   3      343.97      319.37     18.80 o 
  -1  10   3      623.73      555.25     27.91 o 
   0  10   3      143.60      166.30     20.08 o 
   1  10   3       46.56       51.64     13.90 o 
   2  10   3      967.98      996.47     35.59 o 
   3  10   3      276.06      273.27     19.97 o 
   4  10   3     5964.35     6049.47    153.61 o 
   5  10   3      271.66      268.26     33.43 o 
   6  10   3      749.79      735.46     35.06 o 
   7  10   3        1.92      -20.19     20.19 o 
   8  10   3      877.02      932.25     48.20 o 
   9  10   3      316.76      278.24     33.52 o 
  10  10   3       10.81       -4.31     26.82 o 
  11  10   3       49.09       21.28     29.12 o 
  12  10   3      150.40       98.34     39.96 o 
 -12  11   3       55.38      116.94     32.09 o 
 -11  11   3      156.76      138.73     33.28 o 
 -10  11   3      267.90      210.77     35.69 o 
  -9  11   3        0.60       13.16     28.07 o 
  -8  11   3      700.30      753.19     55.34 o 
  -7  11   3      249.17      262.91     30.25 o 
  -6  11   3       82.94       80.42     24.63 o 
  -5  11   3      609.48      626.60     37.44 o 
  -4  11   3      159.69      177.55     21.85 o 
  -3  11   3      174.85      147.71     22.87 o 
  -2  11   3      440.37      433.61     24.29 o 
  -1  11   3      488.16      436.41     23.95 o 
   0  11   3       65.75       61.12     22.97 o 
   1  11   3      324.46      342.97     33.22 o 
   2  11   3     1130.24     1153.70     43.29 o 
   3  11   3       42.33       22.24     19.83 o 
   4  11   3      274.76      324.74     26.31 o 
   5  11   3       10.66      -19.31     22.40 o 
   6  11   3       37.72       57.08     21.34 o 
   7  11   3      104.90      109.67     26.53 o 
   8  11   3      425.86      530.77     40.23 o 
   9  11   3      368.93      336.64     35.96 o 
  10  11   3      175.63      155.51     32.65 o 
  11  11   3      136.78       68.77     45.58 o 
 -12  12   3       34.91       51.74     32.72 o 
 -11  12   3        3.26       21.30     30.32 o 
 -10  12   3       63.46       61.96     32.22 o 
  -9  12   3       23.62       27.38     29.80 o 
  -8  12   3       92.49       99.62     27.48 o 
  -7  12   3       63.76       60.72     26.51 o 
  -6  12   3       19.37      -11.52     26.32 o 
  -5  12   3       49.13       24.64     24.18 o 
  -4  12   3       85.16       85.28     23.68 o 
  -3  12   3       38.45      104.27     22.95 o 
  -2  12   3       29.32       42.97     21.34 o 
  -1  12   3        9.22      -20.78     22.86 o 
   0  12   3       30.19       30.95     29.94 o 
   1  12   3       65.87       86.81     24.47 o 
   2  12   3        0.55        8.92     19.83 o 
   3  12   3       32.04       53.79     22.41 o 
   4  12   3       21.70       62.23     22.25 o 
   5  12   3       40.25       59.98     21.73 o 
   6  12   3       32.70       20.50     24.63 o 
   7  12   3       74.66      107.25     28.38 o 
   8  12   3        0.77        0.40     26.53 o 
   9  12   3       46.28       99.06     40.53 o 
  10  12   3        2.48      -19.02     37.43 o 
  11  12   3       14.32      -12.71     38.21 o 
 -11  13   3        0.34       -2.43     30.80 o 
 -10  13   3        5.54       30.39     29.87 o 
  -9  13   3       45.07      140.43     33.17 o 
  -8  13   3      169.18      353.21     36.93 o 
  -7  13   3        0.12       28.03     27.88 o 
  -6  13   3        1.14      -22.47     24.54 o 
  -5  13   3      114.30      138.57     28.31 o 
  -4  13   3        3.50       33.84     23.54 o 
  -3  13   3      154.78      253.87     38.05 o 
  -2  13   3        0.25        7.18     26.37 o 
  -1  13   3       53.43       60.52     32.85 o 
   0  13   3       42.56       37.73     25.10 o 
   1  13   3        8.84      -23.85     23.85 o 
   2  13   3       16.08        6.24     24.94 o 
   3  13   3      137.69      169.70     24.79 o 
   4  13   3       80.78      119.02     26.53 o 
   5  13   3        0.04      -24.10     24.10 o 
   6  13   3       10.68       -2.42     25.97 o 
   7  13   3      125.57      100.97     29.37 o 
   8  13   3        0.27        1.47     28.76 o 
   9  13   3       75.93       99.83     31.83 o 
  10  13   3        6.66      -10.68     36.46 o 
 -10  14   3       56.32       43.85     32.65 o 
  -9  14   3       66.93       55.40     30.80 o 
  -8  14   3      333.99      380.49     39.34 o 
  -7  14   3        0.92       11.38     29.98 o 
  -6  14   3       85.15       54.75     30.91 o 
  -5  14   3        6.17       -8.31     30.58 o 
  -4  14   3      379.10      441.89     41.25 o 
  -3  14   3        5.08       26.33     24.13 o 
  -2  14   3     1172.09     1209.17     59.71 o 
  -1  14   3      180.85      186.68     32.06 o 
   0  14   3        1.76        5.78     27.05 o 
   1  14   3      175.05      134.05     33.67 o 
   2  14   3      628.07      751.37     80.07 o 
   3  14   3       95.69       58.80     30.70 o 
   4  14   3      236.96      254.66     32.65 o 
   5  14   3        5.98       45.09     48.37 o 
   6  14   3      122.61      127.27     29.37 o 
   7  14   3       29.36       31.19     40.85 o 
   8  14   3      150.70      226.66     34.95 o 
   9  14   3       14.19       14.09     37.18 o 
  -9  15   3      530.83      591.12     69.64 o 
  -8  15   3      161.84      182.11     34.59 o 
  -7  15   3      429.34      458.00     41.66 o 
  -6  15   3       88.39       55.79     29.52 o 
  -5  15   3        1.66      -25.75     25.75 o 
  -4  15   3      288.42      255.11     31.22 o 
  -3  15   3      619.75      637.12     47.36 o 
  -2  15   3      710.20      641.72     46.41 o 
  -1  15   3      140.13      122.93     32.48 o 
   0  15   3      397.82      372.69     54.20 o 
   1  15   3      865.10      925.08    170.00 o 
   2  15   3      273.05      254.09     87.46 o 
   3  15   3     1228.64     1188.85    109.64 o 
   4  15   3      186.04      172.66     34.80 o 
   5  15   3      341.77      376.50     41.12 o 
   6  15   3       63.37        8.84     29.38 o 
   7  15   3      499.41      518.58     43.13 o 
   8  15   3      265.71      312.22     48.69 o 
  -8  16   3        2.67        2.71     31.23 o 
  -7  16   3      297.50      281.54     34.86 o 
  -6  16   3        1.02      -17.01     30.23 o 
  -5  16   3      697.01      655.18     43.20 o 
  -4  16   3       49.41      -31.95     31.95 o 
  -3  16   3     2579.46     2770.28    123.45 o 
  -2  16   3      592.69      719.26     59.16 o 
  -1  16   3     1117.12     1079.37     70.54 o 
   0  16   3        2.43      -12.32     49.27 o 
   1  16   3      271.68      256.84     89.93 o 
   2  16   3      159.41      143.20     57.90 o 
   3  16   3     1731.25     1786.89     94.03 o 
   4  16   3       34.39       72.57     55.43 o 
   5  16   3      424.74      389.19     63.90 o 
   6  16   3        5.13      -28.38     28.38 o 
   7  16   3      199.28      165.24     48.04 o 
  -7  17   3       79.20       94.89     32.02 o 
  -6  17   3      499.51      475.75     40.38 o 
  -5  17   3       12.80      -26.93     38.10 o 
  -4  17   3      230.27      221.42     65.29 o 
  -3  17   3      449.64      417.64     52.26 o 
  -2  17   3     1535.15     1540.41    147.82 o 
  -1  17   3      188.47      121.96     41.70 o 
   0  17   3      565.75      686.66     59.23 o 
   1  17   3      348.23      284.66     46.94 o 
   2  17   3     1002.54     1217.46     78.16 o 
   3  17   3      232.80      204.45     42.44 o 
   4  17   3      929.96     1006.13    130.58 o 
   5  17   3        1.21      -28.49     28.49 o 
  -5  18   3        5.17      -23.41     40.07 o 
  -4  18   3     1061.06     1187.39     79.25 o 
  -3  18   3      806.50      889.50     69.69 o 
  -2  18   3     1054.35     1101.12     77.39 o 
  -1  18   3      478.99      460.16     54.01 o 
   0  18   3        3.03      -14.78     55.43 o 
   1  18   3      405.59      403.33     62.83 o 
   2  18   3      169.42      132.17     44.19 o 
   3  18   3      917.00      915.65     70.41 o 
 -14   0   4      469.72      473.04     71.45 o 
 -12   0   4     3451.05     3271.85    192.17 o 
 -10   0   4      331.31      331.20     37.43 o 
  -8   0   4     4493.75     4627.14    125.46 o 
  -6   0   4    41509.25    43571.31   1017.18 o 
  -4   0   4    25708.81    26433.41    559.71 o 
  -2   0   4   120399.87   136618.44   2879.60 o 
   0   0   4    62516.72    70167.92   2464.24 o 
   2   0   4    15626.45    15746.44    417.19 o 
   4   0   4    19777.68    20638.65    679.98 o 
   6   0   4    22999.66    23027.99    771.15 o 
   8   0   4      470.22      564.28     78.84 o 
  10   0   4     1483.54     1487.43     79.23 o 
  12   0   4     2772.70     2759.40    172.46 o 
  14   0   4      158.87       98.55     56.67 o 
 -15   1   4      126.15      121.77     40.91 o 
 -14   1   4       12.63      -63.93     67.75 o 
 -13   1   4      891.99     1089.33     69.69 o 
 -12   1   4     2386.70     2462.75    110.62 o 
 -11   1   4     2326.46     2555.08    149.06 o 
 -10   1   4     2143.66     2294.66     84.46 o 
  -9   1   4    12810.87    13216.29    267.14 o 
  -8   1   4        6.98       -9.54      9.54 o 
  -7   1   4      361.77      297.01     15.54 o 
  -6   1   4     1213.51     1271.45     32.91 o 
  -5   1   4     2731.24     2827.29     49.85 o 
  -4   1   4      877.91      714.26     23.47 o 
  -3   1   4     3173.67     3140.26     60.06 o 
  -2   1   4      802.98     1053.79     27.82 o 
  -1   1   4   148200.22   173137.44   2687.16 o 
   0   1   4   181460.06   216383.11   3847.62 o 
   1   1   4     5677.06     5491.69    107.06 o 
   2   1   4     6791.61     7076.74    134.29 o 
   3   1   4        2.54       -0.05      6.59 o 
   4   1   4       10.87      -17.81     17.81 o 
   5   1   4    11836.60    11877.05    406.82 o 
   6   1   4     1178.70     1231.98     57.88 o 
   7   1   4     2527.61     2318.22     68.32 o 
   8   1   4     2816.05     2726.80     79.87 o 
   9   1   4       24.05        1.63     20.29 o 
  10   1   4      179.79      143.99     26.73 o 
  11   1   4     3993.09     4378.11    144.38 o 
  12   1   4      669.19      649.60     54.86 o 
  13   1   4      513.55      531.48     62.83 o 
  14   1   4      248.32      217.91     44.19 o 
 -15   2   4     1055.65     1176.92    109.64 o 
 -14   2   4        0.21      -33.94     33.94 o 
 -13   2   4      220.62      123.19     36.58 o 
 -12   2   4      348.47      274.07     64.06 o 
 -11   2   4        1.11      -30.45     30.45 o 
 -10   2   4     1462.74     1426.57     52.78 o 
  -9   2   4      582.49      569.13     33.61 o 
  -8   2   4      130.92      130.68     12.45 o 
  -7   2   4    15588.22    16682.01    281.63 o 
  -6   2   4     2040.36     2114.31     42.11 o 
  -5   2   4    44644.43    47639.03    745.80 o 
  -4   2   4    10972.43    11829.73    188.99 o 
  -3   2   4     2774.06     2572.45     42.42 o 
  -2   2   4    10913.47    12117.16    205.67 o 
  -1   2   4     3915.08     3670.27     58.77 o 
   0   2   4    28987.85    33173.14    447.66 o 
   1   2   4    15544.05    15650.51    272.10 o 
   2   2   4      479.80      468.34     12.99 o 
   3   2   4     6909.23     6687.32    129.25 o 
   4   2   4     2701.69     3097.71     64.33 o 
   5   2   4     9499.32     9003.49    218.88 o 
   6   2   4      748.72      702.99     30.32 o 
   7   2   4    11420.80    11666.65    284.47 o 
   8   2   4       65.02       30.02     20.39 o 
   9   2   4     1177.77     1156.92     46.81 o 
  10   2   4       38.30      -15.42     23.62 o 
  11   2   4     1250.80     1182.36     97.50 o 
  12   2   4       79.95       10.49     37.43 o 
  13   2   4      742.68      800.44     63.57 o 
  14   2   4       32.33        5.71     38.21 o 
 -15   3   4       77.00       47.57     42.66 o 
 -14   3   4       21.51       -4.93     35.68 o 
 -13   3   4      322.18      335.60     71.45 o 
 -12   3   4     2818.16     2854.98    123.69 o 
 -11   3   4      681.09      634.40     97.32 o 
 -10   3   4     6533.15     6637.93    235.19 o 
  -9   3   4     1636.27     1707.38     46.69 o 
  -8   3   4       31.14       14.47     10.18 o 
  -7   3   4       56.50       61.21     17.23 o 
  -6   3   4        4.03       20.18      8.52 o 
  -5   3   4      966.70     1081.73     25.04 o 
  -4   3   4     4008.04     4016.56     71.06 o 
  -3   3   4     2444.01     2383.29     37.82 o 
  -2   3   4     2917.53     2829.67     55.64 o 
  -1   3   4     2935.88     2855.96     65.98 o 
   0   3   4    11272.97    11113.73    213.39 o 
   1   3   4        5.93       13.25      6.95 o 
   2   3   4    12333.09    11699.40    236.85 o 
   3   3   4     2801.15     2830.78     53.75 o 
   4   3   4     4761.05     4925.55    123.07 o 
   5   3   4     1125.67     1226.83     40.03 o 
   6   3   4     4577.70     4456.11    145.80 o 
   7   3   4       68.74       75.78     22.23 o 
   8   3   4     4555.37     4703.07    129.09 o 
   9   3   4     2473.17     2477.44    115.22 o 
  10   3   4     1945.17     2004.52     93.17 o 
  11   3   4      121.50       85.18     36.46 o 
  12   3   4     1138.99     1157.26     81.30 o 
  13   3   4        7.08      -24.99     59.13 o 
  14   3   4        7.65      -36.10     37.43 o 
 -15   4   4       54.51      119.06     42.66 o 
 -14   4   4      344.16      296.08     46.14 o 
 -13   4   4       78.03       61.83     36.46 o 
 -12   4   4      161.84      100.17     35.68 o 
 -11   4   4      569.93      501.58     46.14 o 
 -10   4   4        0.60      -24.49     35.72 o 
  -9   4   4      180.10      172.44     21.34 o 
  -8   4   4     1293.04     1316.94     46.92 o 
  -7   4   4       22.14       32.56     10.34 o 
  -6   4   4     2978.87     2882.91     55.33 o 
  -5   4   4     5277.13     5694.20     93.70 o 
  -4   4   4     2287.79     2218.23     39.57 o 
  -3   4   4      205.36      228.36      9.00 o 
  -2   4   4       46.98       49.13      5.78 o 
  -1   4   4     1990.06     2049.09     35.41 o 
   0   4   4      372.98      344.98     10.46 o 
   1   4   4      164.66      121.85      7.42 o 
   2   4   4        9.11       15.26      7.27 o 
   3   4   4     2902.21     3405.41     72.22 o 
   4   4   4     9167.50     9234.79    197.91 o 
   5   4   4     1587.91     1565.86     48.98 o 
   6   4   4     5191.68     4977.88    129.07 o 
   7   4   4      629.22      659.12     32.72 o 
   8   4   4      786.18      746.56     36.51 o 
   9   4   4      641.07      601.86     40.54 o 
  10   4   4      368.86      348.39     32.41 o 
  11   4   4      631.40      478.70     51.74 o 
  12   4   4      808.37      792.86     60.90 o 
  13   4   4        9.90       52.97     40.65 o 
 -15   5   4        2.91       16.32     39.17 o 
 -14   5   4        5.54       34.49     38.33 o 
 -13   5   4      319.18      303.36     44.40 o 
 -12   5   4        0.08      -19.85     30.45 o 
 -11   5   4     1150.49     1210.95    103.48 o 
 -10   5   4       31.77       29.03     28.33 o 
  -9   5   4      278.49      278.16     30.51 o 
  -8   5   4      646.70      658.40     25.40 o 
  -7   5   4      142.80      123.67     11.31 o 
  -6   5   4     1029.29     1055.11     24.37 o 
  -5   5   4       42.84       29.71      8.67 o 
  -4   5   4       58.05       71.57      8.13 o 
  -3   5   4      608.54      615.18     14.91 o 
  -2   5   4      134.15      108.84      7.88 o 
  -1   5   4     1755.43     1833.78     33.80 o 
   0   5   4        1.85        7.06      6.28 o 
   1   5   4     1358.87     1344.25     26.88 o 
   2   5   4       96.77       87.50      8.79 o 
   3   5   4      348.74      383.60     21.61 o 
   4   5   4     1855.18     1822.61     47.04 o 
   5   5   4     1349.11     1395.61     40.47 o 
   6   5   4        2.84       -5.48     14.08 o 
   7   5   4      429.37      435.66     23.97 o 
   8   5   4       89.99       93.69     22.72 o 
   9   5   4      449.95      509.82     38.76 o 
  10   5   4       63.32       24.12     25.30 o 
  11   5   4      455.11      507.56     52.97 o 
  12   5   4       43.41      -18.42     34.71 o 
  13   5   4        6.51        9.63     62.83 o 
 -15   6   4        2.95       35.04     32.09 o 
 -14   6   4       51.18       48.86     30.19 o 
 -13   6   4       47.66      113.85     37.43 o 
 -12   6   4      107.84       44.35     39.42 o 
 -11   6   4      234.45      199.07     29.80 o 
 -10   6   4       72.87       30.97     21.34 o 
  -9   6   4       19.31        7.03     17.42 o 
  -8   6   4      154.11      183.63     18.55 o 
  -7   6   4      104.48      104.08     12.54 o 
  -6   6   4       77.89      136.98     11.26 o 
  -5   6   4      214.09      215.98     11.36 o 
  -4   6   4       41.90       73.06      9.00 o 
  -3   6   4      173.76      199.32     10.48 o 
  -2   6   4      373.81      394.40     14.63 o 
  -1   6   4       16.07        3.35      6.22 o 
   0   6   4      483.25      548.75     15.14 o 
   1   6   4      202.17      303.83     11.90 o 
   2   6   4       83.09      107.93     12.27 o 
   3   6   4        3.15       46.41     12.71 o 
   4   6   4       52.28      150.96     51.84 o 
   5   6   4       78.80      108.05     16.03 o 
   6   6   4       14.40       48.63     15.74 o 
   7   6   4       13.46      -21.97     21.97 o 
   8   6   4       20.47      -17.08     17.08 o 
   9   6   4       58.22       40.05     19.58 o 
  10   6   4       27.74       14.64     32.72 o 
  11   6   4       23.35       35.19     26.45 o 
  12   6   4       63.22      125.65     40.07 o 
  13   6   4        3.78       97.71     40.91 o 
 -14   7   4       19.62      -28.38     28.38 o 
 -13   7   4       26.89      -27.48     27.48 o 
 -12   7   4       55.35      112.90     37.27 o 
 -11   7   4      279.42      269.79     28.29 o 
 -10   7   4       14.16      -20.89     20.89 o 
  -9   7   4       76.54       58.36     20.00 o 
  -8   7   4       67.43       62.74     15.34 o 
  -7   7   4       35.79       38.08     13.43 o 
  -6   7   4       43.21       32.81     10.10 o 
  -5   7   4      407.95      424.94     15.00 o 
  -4   7   4      270.92      253.14     13.01 o 
  -3   7   4      485.26      492.01     20.95 o 
  -2   7   4      176.08      190.08     11.57 o 
  -1   7   4      115.91      161.33     13.27 o 
   0   7   4     1709.93     1862.35     47.10 o 
   1   7   4      790.90      799.00     23.66 o 
   2   7   4      818.08      866.40     25.35 o 
   3   7   4      391.49      351.88     18.94 o 
   4   7   4       17.77        4.70     13.06 o 
   5   7   4       73.16       46.53     15.80 o 
   6   7   4      222.91      232.40     21.11 o 
   7   7   4       90.91       86.95     18.22 o 
   8   7   4      147.03      139.47     20.74 o 
   9   7   4       56.80       41.68     20.31 o 
  10   7   4       77.86       95.65     26.95 o 
  11   7   4        4.30       -6.91     25.72 o 
  12   7   4       38.99       36.13     43.12 o 
  13   7   4       50.50       59.71     40.69 o 
 -14   8   4       45.64       76.13     33.62 o 
 -13   8   4       51.44       19.36     29.70 o 
 -12   8   4       18.82      -25.97     25.97 o 
 -11   8   4       73.07      103.48     27.03 o 
 -10   8   4      507.14      482.58     36.49 o 
  -9   8   4        4.56      -10.07     19.20 o 
  -8   8   4     1162.57     1113.56     43.04 o 
  -7   8   4      653.58      691.37     37.11 o 
  -6   8   4      143.94      163.07     15.71 o 
  -5   8   4     3975.43     4041.36     81.57 o 
  -4   8   4       17.04       16.96     10.27 o 
  -3   8   4     1293.24     1283.96     29.46 o 
  -2   8   4      988.54     1172.84     27.59 o 
  -1   8   4       64.25       80.17     10.71 o 
   0   8   4      102.94       85.90     12.87 o 
   1   8   4      114.51       89.75     11.87 o 
   2   8   4     2900.71     2984.75     71.99 o 
   3   8   4      102.52      105.65     17.90 o 
   4   8   4     2014.07     1895.58     57.01 o 
   5   8   4     1494.11     1513.85     49.12 o 
   6   8   4       21.93       19.96     17.59 o 
   7   8   4      584.23      604.34     29.96 o 
   8   8   4       25.82       -4.25     19.42 o 
   9   8   4       13.24      -20.39     20.39 o 
  10   8   4        5.82      -27.26     27.26 o 
  11   8   4       82.24       50.48     37.43 o 
  12   8   4      111.81      132.26     40.91 o 
 -13   9   4      246.29      270.17     47.42 o 
 -12   9   4       30.12       11.61     27.48 o 
 -11   9   4      506.43      519.80     40.71 o 
 -10   9   4      694.45      662.98     43.13 o 
  -9   9   4     1002.29      957.50     52.48 o 
  -8   9   4      196.06      212.30     27.48 o 
  -7   9   4     1281.19     1213.30     45.52 o 
  -6   9   4       16.19       17.00     17.53 o 
  -5   9   4     1156.47     1166.85     34.93 o 
  -4   9   4     1546.25     1703.84     38.31 o 
  -3   9   4    14970.13    15618.07    278.98 o 
  -2   9   4      226.90      217.14     13.69 o 
  -1   9   4     3716.55     3656.02     79.31 o 
   0   9   4      413.60      381.64     26.34 o 
   1   9   4      611.71      564.57     24.66 o 
   2   9   4      392.02      386.59     18.41 o 
   3   9   4      765.25      764.23     25.60 o 
   4   9   4      404.54      354.81     24.51 o 
   5   9   4        1.66      -17.70     17.70 o 
   6   9   4       68.56       42.10     18.01 o 
   7   9   4     1631.70     1613.61     58.32 o 
   8   9   4      180.31      151.20     22.77 o 
   9   9   4     1303.82     1380.28     60.14 o 
  10   9   4      223.62      246.23     31.98 o 
  11   9   4      319.46      274.19     52.97 o 
  12   9   4      255.70      291.81     96.09 o 
 -13  10   4      840.27      873.16     54.36 o 
 -12  10   4      263.69      255.17     35.07 o 
 -11  10   4        0.68      -13.96     35.81 o 
 -10  10   4      124.78      100.43     28.83 o 
  -9  10   4     2760.19     2628.62     93.40 o 
  -8  10   4     2006.62     2163.21     79.66 o 
  -7  10   4     1189.11     1095.62     50.25 o 
  -6  10   4      745.92      739.81     35.37 o 
  -5  10   4     2112.64     2182.29     66.41 o 
  -4  10   4     7496.12     7545.13    181.23 o 
  -3  10   4      444.31      446.37     23.58 o 
  -2  10   4       33.50        5.15     14.55 o 
  -1  10   4      298.41      236.02     16.91 o 
   0  10   4      230.49      229.36     18.10 o 
   1  10   4      388.10      382.86     25.47 o 
   2  10   4     4950.78     5086.40    105.59 o 
   3  10   4     2830.03     2721.27     77.67 o 
   4  10   4     5932.04     5740.11    149.71 o 
   5  10   4       74.25       82.91     20.87 o 
   6  10   4     1585.81     1531.15     56.19 o 
   7  10   4       98.78       93.47     22.89 o 
   8  10   4      442.51      413.22     35.07 o 
   9  10   4        0.60      -24.27     24.27 o 
  10  10   4      122.42      146.00     39.96 o 
  11  10   4        0.71      -23.95     37.43 o 
 -12  11   4      669.59      789.63     70.56 o 
 -11  11   4      820.19      866.12     51.17 o 
 -10  11   4      525.00      491.15     40.76 o 
  -9  11   4      558.10      498.74     39.78 o 
  -8  11   4      858.57      934.51     49.30 o 
  -7  11   4      407.57      283.13     30.32 o 
  -6  11   4     1462.65     1394.12     57.80 o 
  -5  11   4      353.90      322.12     27.32 o 
  -4  11   4     4066.16     3966.40     98.79 o 
  -3  11   4        6.97      -12.77     19.65 o 
  -2  11   4     8318.00     8275.68    185.38 o 
  -1  11   4     1309.12     1341.69     47.65 o 
   0  11   4      142.86      151.75     21.56 o 
   1  11   4     3605.46     3552.66     97.78 o 
   2  11   4     4586.12     4732.54    110.03 o 
   3  11   4       63.57       52.30     22.23 o 
   4  11   4       10.63       21.74     19.89 o 
   5  11   4      380.15      298.36     44.10 o 
   6  11   4     1249.39     1195.69     47.65 o 
   7  11   4      374.95      348.72     33.05 o 
   8  11   4     7764.29     7720.69    224.74 o 
   9  11   4      612.09      574.68     42.52 o 
  10  11   4     2438.32     2414.31    135.51 o 
  11  11   4      572.16      512.48     54.86 o 
 -12  12   4       72.34       77.36     37.40 o 
 -11  12   4       15.26       23.13     30.25 o 
 -10  12   4        9.97       -3.02     31.81 o 
  -9  12   4     3424.90     3571.84    120.89 o 
  -8  12   4      261.68      293.65     43.08 o 
  -7  12   4     3291.95     3218.83    108.11 o 
  -6  12   4      719.76      708.41     42.18 o 
  -5  12   4      499.17      554.39     34.40 o 
  -4  12   4      125.44      138.58     23.37 o 
  -3  12   4     1224.21     1234.17     51.56 o 
  -2  12   4      395.33      397.13     53.89 o 
  -1  12   4      583.73      496.81     36.06 o 
   0  12   4      152.40      124.04     25.60 o 
   1  12   4     2916.06     3003.48    101.52 o 
   2  12   4      632.81      551.68     31.79 o 
   3  12   4    14329.50    14238.43    341.38 o 
   4  12   4     3925.28     3853.63    107.17 o 
   5  12   4     2163.95     2172.05     69.98 o 
   6  12   4      387.14      337.19     32.60 o 
   7  12   4      678.53      628.39     44.10 o 
   8  12   4        0.07      -29.53     29.53 o 
   9  12   4      215.50      199.30     42.66 o 
  10  12   4       39.87       14.78     40.07 o 
 -11  13   4      391.29      393.00     40.76 o 
 -10  13   4      403.49      416.52     59.85 o 
  -9  13   4     1322.44     1364.00     65.40 o 
  -8  13   4      939.33      977.16     87.46 o 
  -7  13   4     1002.10     1016.08     52.59 o 
  -6  13   4      363.39      317.14     31.34 o 
  -5  13   4       41.80       21.59     23.63 o 
  -4  13   4     2977.91     2868.18     88.29 o 
  -3  13   4     4871.89     4960.89    134.84 o 
  -2  13   4     1943.20     1830.07     74.48 o 
  -1  13   4     2584.37     2611.59     94.34 o 
   0  13   4     1963.10     1963.66     76.51 o 
   1  13   4      144.87       93.59     28.49 o 
   2  13   4       58.54      -13.55     25.61 o 
   3  13   4       38.46       51.47     23.09 o 
   4  13   4      363.78      334.98     33.17 o 
   5  13   4      154.97      107.21     27.59 o 
   6  13   4       50.46       40.54     27.33 o 
   7  13   4     1496.77     1474.95     96.59 o 
   8  13   4     1170.25     1192.08     74.85 o 
   9  13   4     2031.51     2175.01    107.97 o 
  10  13   4      642.69      647.97     60.90 o 
 -10  14   4      411.94      354.03     40.83 o 
  -9  14   4        4.64      -13.85     29.37 o 
  -8  14   4     3486.56     3674.73    125.64 o 
  -7  14   4      299.84      254.10     32.34 o 
  -6  14   4     2092.61     1972.86     71.23 o 
  -5  14   4        7.86      -22.65     24.50 o 
  -4  14   4      798.18      842.29     43.73 o 
  -3  14   4        0.25      -15.18     31.26 o 
  -2  14   4     1485.32     1407.65     64.69 o 
  -1  14   4        1.95        4.20     26.86 o 
   0  14   4      178.10      132.13     29.98 o 
   1  14   4      281.62      266.33     32.91 o 
   2  14   4     5849.23     5636.24    208.18 o 
   3  14   4       51.84       68.98     34.84 o 
   4  14   4     2170.70     2057.05     78.21 o 
   5  14   4      363.52      254.39     32.72 o 
   6  14   4      580.95      586.25     42.63 o 
   7  14   4       25.13      -20.94     36.58 o 
   8  14   4       28.48       -6.94     38.21 o 
   9  14   4       43.00       30.80     72.68 o 
  -9  15   4      136.45      148.20     39.00 o 
  -8  15   4      432.51      457.81     54.41 o 
  -7  15   4      214.42      255.12     33.73 o 
  -6  15   4      137.60      130.71     29.31 o 
  -5  15   4      233.44      237.71     31.09 o 
  -4  15   4      371.65      416.13     37.05 o 
  -3  15   4     3110.86     3088.40    113.34 o 
  -2  15   4      981.26      895.80     54.24 o 
  -1  15   4     2000.27     1923.64     79.71 o 
   0  15   4      586.06      590.27     52.94 o 
   1  15   4      300.89      205.92     39.17 o 
   2  15   4      154.99      195.32     64.06 o 
   3  15   4      379.96      412.43     45.19 o 
   4  15   4       13.45       10.58     26.37 o 
   5  15   4       48.48       41.61     46.97 o 
   6  15   4        9.77      -28.18     65.29 o 
   7  15   4      949.71      917.08     67.88 o 
   8  15   4      689.09      809.40    119.49 o 
  -8  16   4      129.36       30.03     38.05 o 
  -7  16   4      553.17      635.90     43.74 o 
  -6  16   4       82.89       56.57     29.15 o 
  -5  16   4      446.38      392.48     36.37 o 
  -4  16   4        2.94      -15.53     31.60 o 
  -3  16   4      760.80      819.83     56.19 o 
  -2  16   4        0.04       25.58     36.46 o 
  -1  16   4      100.77      107.17     38.33 o 
   0  16   4      101.50      108.12     38.21 o 
   1  16   4      394.63      361.70     46.14 o 
   2  16   4      444.97      450.02     50.43 o 
   3  16   4     1255.14     1210.35     74.85 o 
   4  16   4      159.32      240.71     42.44 o 
   5  16   4      167.94      117.93     40.65 o 
   6  16   4       40.26      -12.66     37.43 o 
  -6  17   4       20.12       22.68     29.46 o 
  -5  17   4        1.11      -32.70     32.70 o 
  -4  17   4      315.63      259.69     44.89 o 
  -3  17   4        0.66       29.89     39.17 o 
  -2  17   4      528.12      563.66     55.67 o 
  -1  17   4       21.64       12.81     38.94 o 
   0  17   4      252.78      242.16     43.45 o 
   1  17   4       99.88       70.79     38.94 o 
   2  17   4       27.64       -5.57     45.58 o 
   3  17   4       81.90      182.32     64.06 o 
   4  17   4        0.91      -51.74     51.74 o 
   5  17   4       43.82       88.69     59.13 o 
  -4  18   4       34.15       64.63     40.69 o 
  -3  18   4        2.26      -29.56     36.46 o 
  -2  18   4       41.81       60.09     39.96 o 
  -1  18   4       35.72       -9.00     37.43 o 
   0  18   4        0.70      -12.32     56.67 o 
   1  18   4       52.74       29.56     59.13 o 
   2  18   4        3.15       46.81     61.59 o 
   3  18   4       80.08      234.06     68.98 o 
 -15   0   5       15.62      -19.71     51.74 o 
 -13   0   5      209.22      206.95     54.20 o 
 -11   0   5       34.22      -14.78     39.42 o 
  -9   0   5      416.32      465.97     32.44 o 
  -7   0   5       89.89       67.14     16.12 o 
  -5   0   5     1351.21     1344.00     42.32 o 
  -3   0   5        6.19      -17.82     37.03 o 
  -1   0   5     4784.35     5023.58    275.94 o 
   1   0   5      633.84      597.41     31.66 o 
   3   0   5       16.94      -10.88     13.70 o 
   5   0   5      221.01      192.87     24.86 o 
   7   0   5      302.79      292.82     32.55 o 
   9   0   5       12.67        7.74     29.56 o 
  11   0   5      114.53       87.62     39.06 o 
  13   0   5       10.86      -51.74     51.74 o 
 -15   1   5        5.85        1.23     36.58 o 
 -14   1   5       80.41       64.06     36.58 o 
 -13   1   5       83.00       93.80     43.12 o 
 -12   1   5      187.11      186.02     38.33 o 
 -11   1   5      392.61      449.85     51.74 o 
 -10   1   5       75.09       76.08     20.79 o 
  -9   1   5     1024.92     1033.84     32.67 o 
  -8   1   5      223.96      225.91     15.25 o 
  -7   1   5        6.25        4.94     12.65 o 
  -6   1   5     1929.70     1929.42     40.23 o 
  -5   1   5      280.65      243.02     12.40 o 
  -4   1   5     1823.44     1921.70     37.69 o 
  -3   1   5      158.62      116.44      9.19 o 
  -2   1   5      372.96      419.46     10.46 o 
  -1   1   5      924.95      893.22     23.06 o 
   0   1   5      223.20      216.81     13.61 o 
   1   1   5     1146.20     1066.07     22.81 o 
   2   1   5      123.22      113.01      7.30 o 
   3   1   5      177.65      174.30     11.20 o 
   4   1   5      462.27      472.59     20.67 o 
   5   1   5      286.68      300.47     19.44 o 
   6   1   5      907.38      881.53     34.42 o 
   7   1   5      146.79      112.76     20.08 o 
   8   1   5       90.86       57.59     20.88 o 
   9   1   5       18.82       11.97     21.54 o 
  10   1   5        1.60      -23.34     23.34 o 
  11   1   5      120.48       30.35     27.16 o 
  12   1   5        4.32      -12.32     34.84 o 
  13   1   5      104.34      128.95     40.91 o 
 -15   2   5      100.31       57.71     39.17 o 
 -14   2   5       47.50      102.25     38.33 o 
 -13   2   5        0.73      -11.09     33.10 o 
 -12   2   5        0.57        6.16     33.10 o 
 -11   2   5      643.01      718.46     51.37 o 
 -10   2   5      429.34      379.30     29.01 o 
  -9   2   5     1348.06     1341.65     70.41 o 
  -8   2   5      250.69      237.94     16.21 o 
  -7   2   5     2534.27     2606.27     63.01 o 
  -6   2   5      668.26      563.97     19.82 o 
  -5   2   5     5156.10     5566.26     98.69 o 
  -4   2   5     7014.48     7012.67    121.10 o 
  -3   2   5       22.24       25.21     10.46 o 
  -2   2   5      246.66      254.89      8.60 o 
  -1   2   5     4782.07     4796.78     71.99 o 
   0   2   5     2400.34     2241.58     37.72 o 
   1   2   5     6093.17     5729.21    101.94 o 
   2   2   5      220.90      216.87      8.98 o 
   3   2   5      637.35      622.72     20.75 o 
   4   2   5       20.98       10.12     11.68 o 
   5   2   5     1034.12     1040.11     44.45 o 
   6   2   5      595.11      601.68     45.87 o 
   7   2   5      472.61      438.28     27.37 o 
   8   2   5      832.32      757.86     36.62 o 
   9   2   5      131.52      137.30     24.24 o 
  10   2   5        5.74      -23.62     23.62 o 
  11   2   5     1179.17     1142.91     59.15 o 
  12   2   5       72.86       51.74     36.58 o 
  13   2   5      336.67      366.19     47.88 o 
 -15   3   5       37.68       10.64     38.21 o 
 -14   3   5        7.28       -8.93     55.43 o 
 -13   3   5      612.98      623.63     53.92 o 
 -12   3   5     1452.64     1506.55     81.00 o 
 -11   3   5       49.07       -0.77     30.45 o 
 -10   3   5     4145.41     4403.20    121.57 o 
  -9   3   5        4.11       -8.24     17.83 o 
  -8   3   5       20.54        6.20     11.28 o 
  -7   3   5      546.49      533.03     20.17 o 
  -6   3   5      289.23      166.61     12.72 o 
  -5   3   5     5455.52     5975.55    105.70 o 
  -4   3   5     4199.27     3881.45     65.51 o 
  -3   3   5     1369.37     1377.12     34.10 o 
  -2   3   5      390.22      313.70     11.80 o 
  -1   3   5      977.75      920.43     17.86 o 
   0   3   5     3815.44     3464.61     63.39 o 
   1   3   5     1376.76     1309.42     26.77 o 
   2   3   5     2981.93     2739.34     52.28 o 
   3   3   5        5.29        5.90      7.12 o 
   4   3   5     3641.90     3657.48     93.85 o 
   5   3   5      385.23      435.82     23.62 o 
   6   3   5     5746.02     5431.66    139.23 o 
   7   3   5      567.27      623.73     31.37 o 
   8   3   5     2397.87     2453.90    129.09 o 
   9   3   5      596.08      585.03     45.52 o 
  10   3   5     1367.00     1333.33     72.90 o 
  11   3   5       45.90       18.51     35.68 o 
  12   3   5      354.66      333.19     49.27 o 
  13   3   5       84.25      110.92     52.97 o 
 -15   4   5      307.01      326.44     48.78 o 
 -14   4   5      419.99      563.37     68.98 o 
 -13   4   5        0.57        5.06     44.35 o 
 -12   4   5      550.95      460.44     47.88 o 
 -11   4   5      769.57      660.07     50.52 o 
 -10   4   5     2462.35     2308.45     85.09 o 
  -9   4   5       97.68       85.95     19.25 o 
  -8   4   5     2829.53     2915.36     62.39 o 
  -7   4   5      673.08      772.10     23.97 o 
  -6   4   5      575.31      511.47     17.05 o 
  -5   4   5    10079.36    10540.37    169.25 o 
  -4   4   5     1874.09     1840.15     34.87 o 
  -3   4   5      415.43      403.68     12.45 o 
  -2   4   5     1499.09     1586.22     40.09 o 
  -1   4   5     3527.64     3414.31     62.58 o 
   0   4   5     6270.53     5916.22    145.93 o 
   1   4   5     1557.01     1305.38     28.04 o 
   2   4   5     6369.08     6138.42    111.45 o 
   3   4   5     2037.50     1958.44     47.74 o 
   4   4   5     7250.46     7450.53    161.62 o 
   5   4   5     1283.09     1236.38     38.48 o 
   6   4   5     2528.73     2408.07     70.43 o 
   7   4   5     2763.06     2714.54     79.49 o 
   8   4   5       39.41        4.75     21.32 o 
   9   4   5      655.53      702.22     37.65 o 
  10   4   5     1836.62     1859.33     67.76 o 
  11   4   5      924.54     1015.97    112.10 o 
  12   4   5     2367.16     2300.08    108.87 o 
  13   4   5       26.23       18.48     36.58 o 
 -15   5   5      290.30      298.17     47.88 o 
 -14   5   5     1310.50     1322.63     68.30 o 
 -13   5   5     1183.74     1234.20     63.80 o 
 -12   5   5        3.65       -2.44     27.84 o 
 -11   5   5     4775.31     4856.32    154.97 o 
 -10   5   5      178.21      186.81     29.16 o 
  -9   5   5     1771.53     1818.42     54.89 o 
  -8   5   5       22.02       19.84     11.56 o 
  -7   5   5     3579.61     3883.67     72.61 o 
  -6   5   5     2338.55     2273.81     45.58 o 
  -5   5   5     8217.83     7844.65    129.60 o 
  -4   5   5      298.06      284.36     13.13 o 
  -3   5   5     5608.68     5755.55     95.29 o 
  -2   5   5     3343.71     3176.49     51.89 o 
  -1   5   5     4594.37     4585.22     90.58 o 
   0   5   5      746.90      766.47     20.71 o 
   1   5   5     7855.05     7758.48    137.78 o 
   2   5   5     7362.55     6855.13    149.67 o 
   3   5   5        6.47      -10.46     10.46 o 
   4   5   5        4.25      -16.29     16.29 o 
   5   5   5    12836.94    12676.75    271.05 o 
   6   5   5       18.01        6.63     15.09 o 
   7   5   5     8584.61     8432.58    187.90 o 
   8   5   5      860.17      881.59     55.88 o 
   9   5   5     1053.68     1185.63     50.40 o 
  10   5   5     1898.87     1818.04     66.73 o 
  11   5   5      856.87      839.93     59.93 o 
  12   5   5       40.56        0.66     35.68 o 
  13   5   5      126.24      162.51     49.27 o 
 -14   6   5      130.82      102.11     31.23 o 
 -13   6   5       13.19      -24.30     35.30 o 
 -12   6   5     1092.65      998.58     57.75 o 
 -11   6   5        5.45      -10.36     22.42 o 
 -10   6   5     3595.24     3576.81    100.95 o 
  -9   6   5     3216.69     3376.35     85.65 o 
  -8   6   5      864.75      890.42     33.02 o 
  -7   6   5     7171.70     7102.00    153.32 o 
  -6   6   5     5398.78     5434.09     97.07 o 
  -5   6   5     1658.17     1584.74     33.12 o 
  -4   6   5     2842.51     2726.88     49.68 o 
  -3   6   5       26.33       10.24      8.34 o 
  -2   6   5      506.90      582.60     21.90 o 
  -1   6   5     2136.36     2117.82     46.38 o 
   0   6   5     5815.22     5347.11    116.12 o 
   1   6   5    10277.64    10378.13    198.38 o 
   2   6   5      583.69      514.44     20.29 o 
   3   6   5    10033.44     9730.86    193.96 o 
   4   6   5     2896.08     2867.97     69.63 o 
   5   6   5     2873.40     2882.56     71.61 o 
   6   6   5     3400.42     3370.68     84.78 o 
   7   6   5      570.99      502.40     26.45 o 
   8   6   5        4.49      -10.53     17.91 o 
   9   6   5       22.39        8.42     20.52 o 
  10   6   5     1601.44     1587.01     58.95 o 
  11   6   5      183.55      123.87     37.43 o 
  12   6   5     1005.31     1055.08     69.62 o 
  13   6   5      767.78      794.99     63.57 o 
 -14   7   5      747.43      754.03     50.25 o 
 -13   7   5      370.13      348.17     36.38 o 
 -12   7   5     1791.57     1935.39     77.70 o 
 -11   7   5     1856.21     1669.91     63.30 o 
 -10   7   5      871.02      915.70     41.22 o 
  -9   7   5       36.50        8.62     19.71 o 
  -8   7   5        9.87        6.50     14.73 o 
  -7   7   5     2931.44     3016.99     70.04 o 
  -6   7   5     4390.08     4548.33     89.30 o 
  -5   7   5     1001.05      998.56     24.81 o 
  -4   7   5    10560.61    10770.93    183.15 o 
  -3   7   5       10.84       -9.95      9.95 o 
  -2   7   5    19481.78    19881.33    351.32 o 
  -1   7   5     2822.14     2997.45     63.99 o 
   0   7   5     8098.96     7798.29    166.30 o 
   1   7   5     3226.08     3092.96     65.65 o 
   2   7   5     1283.23     1249.14     49.03 o 
   3   7   5      263.09      260.87     23.62 o 
   4   7   5      487.11      476.31     22.24 o 
   5   7   5      345.91      285.27     20.23 o 
   6   7   5     4210.46     4303.91    127.40 o 
   7   7   5       39.22       43.78     18.17 o 
   8   7   5     2766.88     2996.09    113.10 o 
   9   7   5      222.22      230.71     27.01 o 
  10   7   5      921.93      849.88     46.77 o 
  11   7   5        8.00       21.63     35.43 o 
  12   7   5      117.76       90.13     37.43 o 
 -14   8   5       35.76       32.38     30.80 o 
 -13   8   5       84.20      101.45     29.80 o 
 -12   8   5        5.20      -27.03     27.03 o 
 -11   8   5      895.30      833.99     47.36 o 
 -10   8   5       87.09       67.62     26.05 o 
  -9   8   5     2341.22     2428.38     72.66 o 
  -8   8   5     3774.28     3686.03     99.77 o 
  -7   8   5     2589.98     2732.34     64.77 o 
  -6   8   5     2757.34     2823.44     56.01 o 
  -5   8   5     7923.50     8652.24    150.95 o 
  -4   8   5      149.69      131.42     15.15 o 
  -3   8   5      203.08      237.97     14.74 o 
  -2   8   5     4371.85     4967.08     94.97 o 
  -1   8   5    15060.34    16168.14    338.12 o 
   0   8   5      205.58      150.67     17.87 o 
   1   8   5     5018.91     4692.90     95.91 o 
   2   8   5     3656.22     3759.32    118.76 o 
   3   8   5     1097.01     1089.26     31.91 o 
   4   8   5     4760.21     4515.72    115.81 o 
   5   8   5       45.01        5.48     18.49 o 
   6   8   5      872.00      843.74     33.82 o 
   7   8   5     1588.45     1726.26     58.97 o 
   8   8   5     1051.05      967.71     52.78 o 
   9   8   5       73.62       69.15     23.07 o 
  10   8   5        9.42       14.39     32.96 o 
  11   8   5     1077.77     1236.35     74.85 o 
  12   8   5       81.66      105.94     38.33 o 
 -13   9   5     1066.97     1093.16     59.22 o 
 -12   9   5       30.63      -26.53     26.53 o 
 -11   9   5      701.61      679.52     47.51 o 
 -10   9   5      667.41      617.78     68.96 o 
  -9   9   5        2.36      -12.29     24.10 o 
  -8   9   5        3.40        3.35     41.02 o 
  -7   9   5      100.09      116.15     20.89 o 
  -6   9   5     1746.90     1763.71     56.55 o 
  -5   9   5     2044.14     2166.11     49.52 o 
  -4   9   5      386.27      406.14     20.22 o 
  -3   9   5    13341.03    14209.57    255.92 o 
  -2   9   5      298.50      293.62     17.04 o 
  -1   9   5     9085.85     9324.18    200.50 o 
   0   9   5      135.37      169.49     25.96 o 
   1   9   5      124.75       81.24     14.12 o 
   2   9   5       21.16       22.35     12.63 o 
   3   9   5      903.29      788.75     28.41 o 
   4   9   5     4263.74     4024.24    106.25 o 
   5   9   5      143.56      156.81     29.26 o 
   6   9   5      245.45      237.62     23.77 o 
   7   9   5     2160.62     2250.10     70.72 o 
   8   9   5       90.20       74.99     21.09 o 
   9   9   5     1230.65     1206.45     56.79 o 
  10   9   5       43.09        2.46     48.04 o 
  11   9   5      233.40      301.39     45.19 o 
  12   9   5       96.56       83.30     40.91 o 
 -13  10   5      290.36      368.84     39.34 o 
 -12  10   5       26.45       -2.34     27.95 o 
 -11  10   5       75.02       90.55     29.37 o 
 -10  10   5      536.41      549.43     40.23 o 
  -9  10   5      955.39      989.08     51.17 o 
  -8  10   5      316.38      365.68     33.17 o 
  -7  10   5       60.78       22.33     21.78 o 
  -6  10   5     2036.62     1990.86     89.67 o 
  -5  10   5      581.05      675.05     31.16 o 
  -4  10   5       67.78       78.12     16.95 o 
  -3  10   5      126.81      141.09     14.07 o 
  -2  10   5      435.89      407.40     18.55 o 
  -1  10   5      352.96      351.90     21.07 o 
   0  10   5     1246.73     1157.71     36.66 o 
   1  10   5       28.36       24.28     14.03 o 
   2  10   5     4712.65     4813.80    100.96 o 
   3  10   5     1150.23     1184.48     43.52 o 
   4  10   5     1253.29     1194.15     40.58 o 
   5  10   5      310.89      273.12     24.74 o 
   6  10   5      139.96      131.38     23.49 o 
   7  10   5       15.42       17.15     21.21 o 
   8  10   5      149.81      154.43     27.48 o 
   9  10   5        1.20      -19.84     49.27 o 
  10  10   5      301.85      402.77    139.20 o 
  11  10   5        0.21      -34.84     34.84 o 
 -12  11   5      171.22      205.83     34.59 o 
 -11  11   5       90.03       91.01     32.56 o 
 -10  11   5       48.12       20.72     28.22 o 
  -9  11   5      112.43       91.98     28.45 o 
  -8  11   5       33.53       47.07     26.46 o 
  -7  11   5       13.80        5.69     23.60 o 
  -6  11   5      417.06      433.18     31.27 o 
  -5  11   5      858.33      897.26     40.97 o 
  -4  11   5      270.91      274.19     25.50 o 
  -3  11   5        1.99       -6.76     22.24 o 
  -2  11   5     1094.39     1087.48     42.70 o 
  -1  11   5        6.29      -16.68     16.86 o 
   0  11   5      111.24       93.03     16.06 o 
   1  11   5      322.71      327.02     37.14 o 
   2  11   5     1002.46     1045.34     49.24 o 
   3  11   5     1204.02     1210.69     42.21 o 
   4  11   5      222.83      225.15     24.02 o 
   5  11   5      471.39      457.39     30.27 o 
   6  11   5      152.01      130.26     23.73 o 
   7  11   5      370.70      346.43     29.43 o 
   8  11   5      759.93      893.05     61.68 o 
   9  11   5       24.68        2.22     40.65 o 
  10  11   5      244.16      252.45     45.19 o 
 -12  12   5      104.52      117.12     32.22 o 
 -11  12   5        1.87       13.63     28.90 o 
 -10  12   5       44.18        6.24     40.38 o 
  -9  12   5       26.57      140.67     31.23 o 
  -8  12   5        5.06       20.02     26.53 o 
  -7  12   5       16.08       57.44     25.72 o 
  -6  12   5       23.01      -10.53     22.40 o 
  -5  12   5      188.81      173.76     26.65 o 
  -4  12   5      203.98      228.52     26.59 o 
  -3  12   5       71.76       59.75     21.54 o 
  -2  12   5      238.28      211.40     28.55 o 
  -1  12   5       22.24        2.18     23.60 o 
   0  12   5       96.90      139.35     26.14 o 
   1  12   5        0.63      -12.61     23.21 o 
   2  12   5      192.34      190.73     34.49 o 
   3  12   5      673.81      826.24     42.04 o 
   4  12   5      257.98      392.24     85.14 o 
   5  12   5        5.29       56.63     22.57 o 
   6  12   5       19.04       26.02     23.91 o 
   7  12   5        5.47      -21.66     27.41 o 
   8  12   5       95.12      107.55     37.18 o 
   9  12   5       31.10       66.75     37.85 o 
  10  12   5       34.47       27.49     38.21 o 
 -11  13   5        3.95       -5.05     27.95 o 
 -10  13   5       14.88      101.57     30.25 o 
  -9  13   5       64.15       85.08     30.80 o 
  -8  13   5       98.87      118.24     28.85 o 
  -7  13   5       77.23       19.78     24.94 o 
  -6  13   5        2.71      -23.05     23.05 o 
  -5  13   5       32.18       25.04     23.78 o 
  -4  13   5       14.14       38.99     24.01 o 
  -3  13   5      134.45      227.38     27.07 o 
  -2  13   5       28.25       97.26     29.17 o 
  -1  13   5       36.52       57.55     27.60 o 
   0  13   5       16.59       -2.37     25.27 o 
   1  13   5       77.29       15.78     29.96 o 
   2  13   5      132.85      104.96     28.06 o 
   3  13   5      249.45      226.22     25.85 o 
   4  13   5      178.18      142.58     25.60 o 
   5  13   5       31.28       35.12     30.35 o 
   6  13   5        5.26        6.21     25.10 o 
   7  13   5       51.97        3.40     36.46 o 
   8  13   5       17.95       51.85     37.43 o 
   9  13   5       26.34       75.72     38.94 o 
 -10  14   5       87.99      108.25     31.46 o 
  -9  14   5        5.34       26.67     27.51 o 
  -8  14   5      654.09      822.02     47.39 o 
  -7  14   5        1.52      -13.51     25.15 o 
  -6  14   5      144.08      200.86     30.27 o 
  -5  14   5       10.34       -0.27     24.57 o 
  -4  14   5       26.81       33.28     24.74 o 
  -3  14   5      378.45      348.89     38.48 o 
  -2  14   5        4.43       14.19     27.36 o 
  -1  14   5      205.08      190.12     30.88 o 
   0  14   5       14.45       23.35     26.37 o 
   1  14   5       85.18       59.24     29.44 o 
   2  14   5      809.27      874.32     94.85 o 
   3  14   5        0.45      -41.88     41.88 o 
   4  14   5      610.48      585.65     58.48 o 
   5  14   5       75.88       86.30     73.91 o 
   6  14   5        8.29       34.68     33.67 o 
   7  14   5       50.88       49.22     38.21 o 
   8  14   5       55.50       26.04     38.21 o 
  -9  15   5        6.12      -18.69     27.37 o 
  -8  15   5       12.94        8.35     27.90 o 
  -7  15   5       69.53       50.06     27.68 o 
  -6  15   5       52.73       53.49     26.88 o 
  -5  15   5       52.53       58.07     27.03 o 
  -4  15   5      662.32      647.02     41.47 o 
  -3  15   5     1220.92     1490.50     74.31 o 
  -2  15   5      659.16      583.28     45.43 o 
  -1  15   5     1515.74     1662.15     86.32 o 
   0  15   5       51.69        0.38     43.12 o 
   1  15   5       17.72        5.49     30.45 o 
   2  15   5      132.42      108.04     35.43 o 
   3  15   5       18.99        3.46     31.91 o 
   4  15   5      132.85      151.03     36.09 o 
   5  15   5       12.89       19.48     36.46 o 
   6  15   5        9.98       19.01     36.46 o 
   7  15   5      113.52      179.22     42.66 o 
  -8  16   5      238.47      296.89     42.57 o 
  -7  16   5     1404.16     1539.16     66.04 o 
  -6  16   5       28.10       50.33     28.70 o 
  -5  16   5      220.03      249.99     32.63 o 
  -4  16   5       81.20       97.43     34.32 o 
  -3  16   5        1.88       -1.27     31.22 o 
  -2  16   5       24.02       56.13     31.22 o 
  -1  16   5       65.27       72.33     55.43 o 
   0  16   5        0.77      -32.30     35.72 o 
   1  16   5     1001.60     1071.70     68.80 o 
   2  16   5      252.62      327.68     68.98 o 
   3  16   5     1879.33     1906.94    140.43 o 
   4  16   5      344.40      480.43     73.91 o 
   5  16   5       24.24       -6.49     43.12 o 
   6  16   5       92.03      107.87     39.96 o 
  -6  17   5       36.74       -9.56     33.58 o 
  -5  17   5      412.90      409.21     61.95 o 
  -4  17   5     1702.74     1882.30    140.43 o 
  -3  17   5      142.61      172.46     64.06 o 
  -2  17   5     2519.22     2697.80    177.39 o 
  -1  17   5      277.54      303.04     68.98 o 
   0  17   5      292.70      391.74     73.91 o 
   1  17   5       54.62       59.13     59.13 o 
   2  17   5      208.66      160.14     64.06 o 
   3  17   5       23.10      -49.27     49.27 o 
   4  17   5      261.89      179.85     64.06 o 
  -3  18   5       89.10      170.00     64.06 o 
  -2  18   5       29.27      -51.74     54.20 o 
  -1  18   5        9.70       -4.93     56.67 o 
   0  18   5      128.92       88.69     59.13 o 
   1  18   5      421.81      527.24     83.77 o 
 -14   0   6        9.85      -17.25     49.27 o 
 -10   0   6     1469.92     1585.58     79.63 o 
  -8   0   6     2586.54     2643.92     77.76 o 
  -6   0   6     1664.95     1695.54     52.27 o 
  -4   0   6     2438.55     2427.59     76.98 o 
  -2   0   6     2167.73     2428.71     70.96 o 
   0   0   6    25021.82    23733.26   1207.24 o 
   2   0   6     6889.99     6583.38    176.89 o 
   4   0   6     1501.95     1541.25     63.14 o 
   6   0   6      823.45      942.19     51.48 o 
   8   0   6      443.41      426.13     81.30 o 
  10   0   6     2971.82     3268.14    139.95 o 
  12   0   6     3175.88     3200.41    192.17 o 
 -15   1   6      417.12      415.62     50.43 o 
 -14   1   6      703.34      729.73     80.07 o 
 -13   1   6      164.11      199.08     94.85 o 
 -12   1   6        5.01      -32.96     32.96 o 
 -11   1   6        3.87      -33.26     33.26 o 
 -10   1   6      209.12      187.86     23.37 o 
  -9   1   6     1485.62     1472.32     38.84 o 
  -8   1   6       90.01       82.11     12.68 o 
  -7   1   6     5104.25     5481.01    100.16 o 
  -6   1   6    10296.24    10415.70    179.06 o 
  -5   1   6    24623.48    25802.68    431.15 o 
  -4   1   6     6610.72     6548.37    134.13 o 
  -3   1   6     3941.11     3771.40     66.35 o 
  -2   1   6     1537.33     1451.86     28.86 o 
  -1   1   6       42.96       -0.95     29.56 o 
   0   1   6     2676.53     2851.44    127.14 o 
   1   1   6       80.26       69.05      8.82 o 
   2   1   6     3866.41     3844.23     79.51 o 
   3   1   6     1477.17     1489.36     33.10 o 
   4   1   6       45.34       13.55     12.54 o 
   5   1   6     6581.11     6165.33    153.45 o 
   6   1   6    10187.24    10333.01    267.78 o 
   7   1   6     3025.77     3030.78    118.42 o 
   8   1   6      190.28      161.00     23.95 o 
   9   1   6       83.02       85.86     23.99 o 
  10   1   6       56.65        7.28     25.53 o 
  11   1   6       34.49      -25.37     28.13 o 
  12   1   6       55.04      -36.58     36.58 o 
  13   1   6       33.66       18.48     41.81 o 
 -15   2   6      218.25      182.10     77.61 o 
 -14   2   6        7.86      -48.90     59.13 o 
 -13   2   6      472.88      470.81     47.88 o 
 -12   2   6       33.73       62.86     33.94 o 
 -11   2   6     5547.60     5517.32    172.90 o 
 -10   2   6      809.90      845.37     55.96 o 
  -9   2   6     3356.74     3658.90     76.56 o 
  -8   2   6      279.79      319.37     17.13 o 
  -7   2   6     1877.16     1908.15     41.60 o 
  -6   2   6      700.91      739.23     21.79 o 
  -5   2   6      712.73      719.60     20.07 o 
  -4   2   6      209.08      168.17     13.04 o 
  -3   2   6      896.38      850.77     20.75 o 
  -2   2   6      838.84      907.21     19.63 o 
  -1   2   6    17937.04    18069.66    276.00 o 
   0   2   6     4909.19     5088.26     92.09 o 
   1   2   6    20594.75    19898.24    345.66 o 
   2   2   6     1172.31     1254.97     26.45 o 
   3   2   6      421.64      370.24     13.22 o 
   4   2   6     3157.89     3238.83     83.79 o 
   5   2   6      618.57      679.65     39.37 o 
   6   2   6      184.75      131.15     27.71 o 
   7   2   6      375.37      390.70     26.75 o 
   8   2   6     1287.66     1272.75     48.52 o 
   9   2   6       29.00       21.99     22.98 o 
  10   2   6      919.54      918.38     45.60 o 
  11   2   6     3112.42     3459.39    120.29 o 
  12   2   6      410.35      437.40     48.78 o 
  13   2   6      838.68      965.79     68.80 o 
 -15   3   6       15.07      -25.24     32.33 o 
 -14   3   6      196.03      179.94     35.29 o 
 -13   3   6      707.91      837.86     53.71 o 
 -12   3   6      273.72      251.25     35.48 o 
 -11   3   6      465.52      409.50     38.64 o 
 -10   3   6      862.50      864.51     36.97 o 
  -9   3   6      165.36      178.57     18.47 o 
  -8   3   6     2662.11     2818.91     60.50 o 
  -7   3   6     1765.21     1890.48     41.42 o 
  -6   3   6     4969.88     4796.41     87.47 o 
  -5   3   6     2022.90     1971.26     37.75 o 
  -4   3   6     1745.60     1651.56     33.92 o 
  -3   3   6     1326.02     1278.49     33.03 o 
  -2   3   6      426.74      434.40     13.11 o 
  -1   3   6     2200.68     2184.72     35.16 o 
   0   3   6       16.33       18.16      6.32 o 
   1   3   6       42.33       27.92      5.82 o 
   2   3   6       40.09       40.99      6.99 o 
   3   3   6        8.69        3.18     11.26 o 
   4   3   6     7568.69     7374.66    179.85 o 
   5   3   6      592.48      570.69     44.10 o 
   6   3   6     7509.53     7586.48    216.39 o 
   7   3   6      251.94      268.74     29.16 o 
   8   3   6     1160.20     1257.88     63.65 o 
   9   3   6        9.47       10.96     23.34 o 
  10   3   6      191.82      210.47     30.23 o 
  11   3   6      324.42      263.79     42.66 o 
  12   3   6       17.02      -35.43     35.43 o 
  13   3   6       47.92       -6.24     38.94 o 
 -15   4   6        8.81       56.77     34.17 o 
 -14   4   6        7.46        6.57     29.16 o 
 -13   4   6      293.83      273.87     40.74 o 
 -12   4   6      502.33      499.76     43.01 o 
 -11   4   6     1307.65     1278.42     60.65 o 
 -10   4   6     1094.74     1089.79     52.85 o 
  -9   4   6      181.45      170.04     18.18 o 
  -8   4   6     1911.42     2012.54     47.83 o 
  -7   4   6     2206.55     2381.74     49.83 o 
  -6   4   6      185.11      192.91     12.21 o 
  -5   4   6       11.62       -3.06      8.41 o 
  -4   4   6      175.71      195.72     12.53 o 
  -3   4   6       20.58       25.96     10.45 o 
  -2   4   6     1430.04     1450.64     31.87 o 
  -1   4   6     1480.21     1430.87     26.84 o 
   0   4   6     2273.82     2177.84     45.49 o 
   1   4   6     1577.50     1517.21     36.99 o 
   2   4   6     2308.75     2090.54     46.02 o 
   3   4   6       61.68       88.87     14.27 o 
   4   4   6     1195.09     1136.67     32.98 o 
   5   4   6      314.66      288.58     17.98 o 
   6   4   6       21.17       21.08     19.13 o 
   7   4   6       51.25       34.97     22.40 o 
   8   4   6       18.09       29.03     22.14 o 
   9   4   6      620.86      640.98     37.82 o 
  10   4   6      630.95      725.86     41.78 o 
  11   4   6      552.32      584.42    130.58 o 
  12   4   6      488.83      538.58     53.11 o 
  13   4   6       44.77       75.96     40.69 o 
 -15   5   6       92.39      129.57     51.74 o 
 -14   5   6       48.86       34.46     46.45 o 
 -13   5   6       16.54       10.48     29.72 o 
 -12   5   6      279.32      329.54     37.24 o 
 -11   5   6      277.00      284.74     34.26 o 
 -10   5   6      517.89      550.39     38.38 o 
  -9   5   6        1.46        4.69     20.02 o 
  -8   5   6      108.51      118.25     13.36 o 
  -7   5   6     1266.01     1326.32     30.81 o 
  -6   5   6       34.77       18.07     10.49 o 
  -5   5   6     1183.59     1153.68     27.51 o 
  -4   5   6       14.77       23.61      8.32 o 
  -3   5   6      236.01      230.29     11.31 o 
  -2   5   6      753.02      750.34     20.73 o 
  -1   5   6       54.29       41.74      9.29 o 
   0   5   6      227.89      215.62     14.19 o 
   1   5   6        0.28       -3.45     13.51 o 
   2   5   6       17.64       39.31     11.19 o 
   3   5   6      382.00      376.58     18.01 o 
   4   5   6        0.29       16.50     13.23 o 
   5   5   6      912.96      941.48     31.70 o 
   6   5   6       58.87      117.51     47.79 o 
   7   5   6      610.49      614.93     28.48 o 
   8   5   6       62.42      105.83     20.13 o 
   9   5   6      115.40       99.10     21.15 o 
  10   5   6      385.89      427.90     35.53 o 
  11   5   6       13.87       13.73     36.46 o 
  12   5   6        1.74       14.62     39.17 o 
 -14   6   6       91.14       57.06     30.68 o 
 -13   6   6        0.86        9.56     26.95 o 
 -12   6   6       27.28       29.49     24.75 o 
 -11   6   6       12.78       -7.74     22.42 o 
 -10   6   6       69.76      111.28     24.20 o 
  -9   6   6        9.84       -7.59     19.28 o 
  -8   6   6       27.52       15.18     11.70 o 
  -7   6   6      360.93      383.21     16.47 o 
  -6   6   6       83.31       92.34     11.34 o 
  -5   6   6      916.06      877.96     22.35 o 
  -4   6   6      380.52      377.03     14.92 o 
  -3   6   6       60.50       75.71      9.83 o 
  -2   6   6      665.02      647.61     20.20 o 
  -1   6   6       13.53       60.37     11.04 o 
   0   6   6        4.53       59.36     12.82 o 
   1   6   6       21.24       26.61      9.65 o 
   2   6   6      102.83      143.27     62.69 o 
   3   6   6        1.94        6.59     15.98 o 
   4   6   6       68.48       57.16     18.03 o 
   5   6   6      104.46      101.13     15.70 o 
   6   6   6       82.41       66.28     17.09 o 
   7   6   6      169.76      177.93     20.25 o 
   8   6   6       24.43       39.09     21.47 o 
   9   6   6        2.04       -4.07     24.89 o 
  10   6   6       66.83       58.75     33.59 o 
  11   6   6        6.03       80.27     37.43 o 
  12   6   6        3.49      -10.21     36.46 o 
 -14   7   6       52.05       54.89     35.00 o 
 -13   7   6        3.09        3.28     27.03 o 
 -12   7   6       15.53       41.16     33.51 o 
 -11   7   6      253.64      246.91     27.97 o 
 -10   7   6      137.37       68.62     22.37 o 
  -9   7   6      507.58      526.04     30.69 o 
  -8   7   6       15.55       14.31     16.60 o 
  -7   7   6      133.24      133.45     12.69 o 
  -6   7   6      142.64      205.58     14.66 o 
  -5   7   6        1.99        6.51     10.00 o 
  -4   7   6      940.39      996.97     26.02 o 
  -3   7   6       24.69        3.52     10.50 o 
  -2   7   6      307.05      299.80     15.27 o 
  -1   7   6      496.19      527.31     23.64 o 
   0   7   6        0.91      -12.44     12.44 o 
   1   7   6     1196.69     1111.60     33.35 o 
   2   7   6      105.80      104.85     13.89 o 
   3   7   6      230.02      233.29     18.65 o 
   4   7   6       93.30      125.49     16.00 o 
   5   7   6       17.89       61.40     28.09 o 
   6   7   6       38.49       52.71     22.02 o 
   7   7   6        8.92       13.96     17.95 o 
   8   7   6      105.38       87.03     20.25 o 
   9   7   6        1.83      -17.93     25.43 o 
  10   7   6        0.21      -15.10     33.94 o 
  11   7   6        4.58       -2.11     36.09 o 
  12   7   6       32.78      -15.38     39.17 o 
 -14   8   6       97.31       78.05     29.80 o 
 -13   8   6       51.96       39.34     28.38 o 
 -12   8   6      104.51       76.63     27.95 o 
 -11   8   6      364.59      422.95     36.98 o 
 -10   8   6      135.62       97.56     26.53 o 
  -9   8   6     1227.54     1141.74     44.27 o 
  -8   8   6      424.70      452.07     25.15 o 
  -7   8   6      335.56      330.80     18.21 o 
  -6   8   6       38.68       83.69     21.75 o 
  -5   8   6     1111.09     1139.93     29.57 o 
  -4   8   6     3371.73     3451.81     70.21 o 
  -3   8   6       22.12       18.74     11.75 o 
  -2   8   6      696.49      707.40     23.71 o 
  -1   8   6     1094.63     1122.69     34.18 o 
   0   8   6       70.21       63.63     13.26 o 
   1   8   6     1894.35     1795.18     66.19 o 
   2   8   6      141.20      118.41     13.28 o 
   3   8   6      817.65      764.26     28.48 o 
   4   8   6       16.30      -15.28     16.18 o 
   5   8   6      788.99      732.23     36.41 o 
   6   8   6      303.75      298.76     22.97 o 
   7   8   6      356.74      375.09     29.38 o 
   8   8   6      717.39      788.92     41.94 o 
   9   8   6       26.71        6.27     29.31 o 
  10   8   6       71.14       22.17     36.58 o 
  11   8   6      196.88      194.11     41.70 o 
 -13   9   6      695.04      766.64     49.79 o 
 -12   9   6       27.30      -25.52     25.52 o 
 -11   9   6      152.49       87.36     35.74 o 
 -10   9   6     1254.24     1119.11     54.51 o 
  -9   9   6      632.44      593.97     39.34 o 
  -8   9   6      329.36      336.56     29.09 o 
  -7   9   6      693.84      707.04     27.04 o 
  -6   9   6        2.55       -0.40     14.05 o 
  -5   9   6     4243.00     4398.38     88.06 o 
  -4   9   6     1853.53     1859.05     43.95 o 
  -3   9   6     3415.50     3457.34     75.78 o 
  -2   9   6        8.97       -7.81     11.94 o 
  -1   9   6     1199.11     1225.37     38.52 o 
   0   9   6        5.23       -0.17     16.24 o 
   1   9   6      504.86      497.12     22.79 o 
   2   9   6      633.33      630.26     23.41 o 
   3   9   6     4913.40     4760.35    151.07 o 
   4   9   6     2738.78     2738.40     80.68 o 
   5   9   6      159.16      143.61     23.32 o 
   6   9   6       28.88        8.94     19.85 o 
   7   9   6      404.65      391.47     27.09 o 
   8   9   6       23.67       54.99     26.34 o 
   9   9   6      489.38      529.89     67.75 o 
  10   9   6       14.16       25.61     37.18 o 
  11   9   6        9.46       -8.04     45.58 o 
 -13  10   6       23.20       17.49     35.68 o 
 -12  10   6      111.85      146.32     30.80 o 
 -11  10   6       11.09       -8.38     25.90 o 
 -10  10   6     2003.09     1978.05     77.25 o 
  -9  10   6     1541.25     1416.96     61.63 o 
  -8  10   6      496.57      484.43     33.21 o 
  -7  10   6      570.28      578.45     34.73 o 
  -6  10   6     2086.42     2103.84     61.39 o 
  -5  10   6     1246.06     1259.97     38.19 o 
  -4  10   6      668.33      646.05     25.42 o 
  -3  10   6     1104.73     1188.77     35.43 o 
  -2  10   6      882.44      831.40     30.91 o 
  -1  10   6       31.43       37.11     14.91 o 
   0  10   6     2219.54     2118.96     56.62 o 
   1  10   6        7.10      -14.12     14.12 o 
   2  10   6     5096.86     5096.07    106.34 o 
   3  10   6      478.17      418.35     22.71 o 
   4  10   6      307.98      340.56     25.49 o 
   5  10   6      105.78       96.43     26.32 o 
   6  10   6       10.80      -19.65     49.07 o 
   7  10   6      380.77      412.21     36.81 o 
   8  10   6      492.19      511.19     47.88 o 
   9  10   6      185.99      169.48     39.96 o 
  10  10   6      567.15      529.51     53.11 o 
 -12  11   6      714.75      793.73     51.17 o 
 -11  11   6      100.50       67.25     28.76 o 
 -10  11   6      354.70      347.01     38.24 o 
  -9  11   6        9.27      -18.82     33.17 o 
  -8  11   6     3891.46     3724.65    110.08 o 
  -7  11   6      183.95      108.99     23.23 o 
  -6  11   6      101.52       74.34     24.89 o 
  -5  11   6     3313.49     3295.42     86.62 o 
  -4  11   6      450.42      490.94     30.92 o 
  -3  11   6      152.71      136.34     20.61 o 
  -2  11   6     2538.69     2559.46     67.49 o 
  -1  11   6        7.46       27.47     20.66 o 
   0  11   6      110.47       95.58     16.08 o 
   1  11   6        9.30        9.83     17.27 o 
   2  11   6      301.50      251.08     28.96 o 
   3  11   6      161.25      170.16     21.30 o 
   4  11   6     3537.71     3387.80     95.36 o 
   5  11   6     1211.91     1115.90     45.69 o 
   6  11   6      984.06     1052.17     91.04 o 
   7  11   6     1694.79     1725.59    122.30 o 
   8  11   6     1632.32     1651.39     85.31 o 
   9  11   6       16.13       49.27     39.42 o 
  10  11   6      732.07      830.65     65.17 o 
 -12  12   6        8.82       68.41     37.43 o 
 -11  12   6      210.90      202.35     30.76 o 
 -10  12   6       56.60       32.33     27.15 o 
  -9  12   6     2817.47     2826.62     96.02 o 
  -8  12   6        0.77       14.26     25.00 o 
  -7  12   6      868.33      935.53     48.92 o 
  -6  12   6      338.87      325.99     29.89 o 
  -5  12   6        3.29      -21.17     21.17 o 
  -4  12   6      128.60      104.73     25.97 o 
  -3  12   6     2897.56     2858.14     85.67 o 
  -2  12   6        1.33      -22.04     24.30 o 
  -1  12   6     2236.13     2042.89     77.29 o 
   0  12   6      777.53      662.64     41.57 o 
   1  12   6      137.38      187.27     28.26 o 
   2  12   6      240.32      142.43     32.99 o 
   3  12   6     7956.04     7518.87    173.41 o 
   4  12   6     1145.20     1040.79     43.96 o 
   5  12   6      662.59      649.56     36.27 o 
   6  12   6       93.33       82.43     30.66 o 
   7  12   6      638.85      656.63     54.69 o 
   8  12   6      169.25      242.59     41.70 o 
   9  12   6     1445.38     1377.44    131.81 o 
 -11  13   6       58.88      117.44     35.99 o 
 -10  13   6       31.47        9.30     32.09 o 
  -9  13   6      346.36      315.35     34.63 o 
  -8  13   6      701.15      680.81     41.97 o 
  -7  13   6       30.23       22.17     24.48 o 
  -6  13   6     1524.43     1496.30     58.87 o 
  -5  13   6      371.05      439.16     37.87 o 
  -4  13   6      991.40     1038.42     59.74 o 
  -3  13   6     2502.68     2624.30     97.05 o 
  -2  13   6     2258.78     2177.86     83.73 o 
  -1  13   6      140.77      159.16     30.23 o 
   0  13   6       46.33       14.99     25.06 o 
   1  13   6      701.55      633.04     44.75 o 
   2  13   6        4.89       -0.14     27.69 o 
   3  13   6     1342.62     1351.24     60.75 o 
   4  13   6      737.17      689.25     47.65 o 
   5  13   6      474.50      397.91     45.19 o 
   6  13   6      561.29      551.72     50.43 o 
   7  13   6      423.83      521.15     52.26 o 
   8  13   6      319.02      340.98     48.69 o 
 -10  14   6      478.78      530.01     49.64 o 
  -9  14   6       90.29       79.26     35.38 o 
  -8  14   6     2308.11     2437.88     84.94 o 
  -7  14   6       64.27       21.18     26.67 o 
  -6  14   6     1238.92     1261.65     55.18 o 
  -5  14   6      376.56      338.13     32.36 o 
  -4  14   6     1704.54     1674.59     71.48 o 
  -3  14   6      428.07      369.56     77.23 o 
  -2  14   6      972.83      965.99     53.09 o 
  -1  14   6        0.88      -26.94     26.94 o 
   0  14   6      827.04      811.98     47.93 o 
   1  14   6       16.28      -18.66     34.01 o 
   2  14   6     1132.88     1198.18     68.98 o 
   3  14   6       72.92       51.74     49.27 o 
   4  14   6     1538.35     1400.62    174.93 o 
   5  14   6      294.55      287.92     41.81 o 
   6  14   6        2.32        3.49     35.68 o 
   7  14   6      178.03      131.18     42.66 o 
   8  14   6      809.23      919.19     69.42 o 
  -9  15   6      518.29      480.71     63.76 o 
  -8  15   6        6.06      -32.74     32.74 o 
  -7  15   6      491.58      512.44     49.94 o 
  -6  15   6       41.57        3.49     25.29 o 
  -5  15   6      628.15      531.98     38.17 o 
  -4  15   6     1090.90     1193.48    112.32 o 
  -3  15   6      464.46      585.03     46.61 o 
  -2  15   6      232.13      278.97     59.37 o 
  -1  15   6     1763.32     1913.78     80.07 o 
   0  15   6      147.85      124.87     35.43 o 
   1  15   6      101.26      140.43     54.20 o 
   2  15   6      266.39      258.69     61.59 o 
   3  15   6      348.64      401.59     68.98 o 
   4  15   6      105.14       71.45     51.74 o 
   5  15   6      216.58      254.66     42.44 o 
   6  15   6       34.43       10.89     37.43 o 
  -7  16   6      615.16      677.74     71.54 o 
  -6  16   6        8.03       -6.28     43.23 o 
  -5  16   6       34.35      -17.93     30.55 o 
  -4  16   6       40.28        6.79     68.98 o 
  -3  16   6      273.42      322.97     51.42 o 
  -2  16   6      327.44      354.72     51.92 o 
  -1  16   6       82.45      160.14     56.67 o 
   0  16   6      107.05       39.42     54.20 o 
   1  16   6      609.16      773.62     86.23 o 
   2  16   6       18.92      -19.71     51.74 o 
   3  16   6      595.82      544.49     78.84 o 
   4  16   6       47.04       56.67     56.67 o 
   5  16   6        3.21       78.84     56.67 o 
  -5  17   6       44.66       33.44     48.48 o 
  -4  17   6      269.04      389.48     60.62 o 
  -3  17   6       56.79       71.45     59.13 o 
  -2  17   6      370.92      354.78     71.45 o 
  -1  17   6       98.50      152.75     59.13 o 
   0  17   6        0.02       78.84     56.67 o 
   1  17   6      114.34      150.29     59.13 o 
   2  17   6      170.39      275.94     64.06 o 
   3  17   6        7.28      -44.35     51.74 o 
 -15   0   7      215.26      105.94     86.23 o 
 -13   0   7       49.36       13.57     40.25 o 
 -11   0   7      218.56      171.07     44.35 o 
  -9   0   7      207.90      199.13     22.37 o 
  -7   0   7      977.03     1032.74     40.77 o 
  -5   0   7     2503.36     2477.63     82.02 o 
  -3   0   7     1301.35     1341.87     37.58 o 
  -1   0   7      902.29      904.19     88.69 o 
   1   0   7     1284.63     1150.57    113.33 o 
   3   0   7      194.83      184.18     19.53 o 
   5   0   7       38.09       69.90     28.33 o 
   7   0   7       60.75       91.16     29.56 o 
   9   0   7       35.10       36.84     34.18 o 
  11   0   7        2.45       12.32     40.10 o 
 -15   1   7       44.77       58.24     60.08 o 
 -14   1   7       35.72        7.74     33.43 o 
 -13   1   7      241.62      136.58     31.13 o 
 -12   1   7      311.59      294.10     33.90 o 
 -11   1   7      280.62      287.20     48.01 o 
 -10   1   7     1474.66     1461.54     42.79 o 
  -9   1   7      115.39       91.93     13.77 o 
  -8   1   7      382.23      423.57     18.62 o 
  -7   1   7      195.90      214.39     14.29 o 
  -6   1   7      330.58      350.91     18.26 o 
  -5   1   7     3908.81     3767.70     82.62 o 
  -4   1   7      161.87      152.81     10.35 o 
  -3   1   7      425.19      352.18     10.26 o 
  -2   1   7      380.04      405.13     11.85 o 
  -1   1   7      125.74      145.41     46.81 o 
   0   1   7      648.71      691.27     76.38 o 
   1   1   7       28.55       23.46     14.22 o 
   2   1   7      391.42      402.10     14.32 o 
   3   1   7      381.29      393.42     27.74 o 
   4   1   7      204.12      218.30     23.47 o 
   5   1   7       18.10       -1.80     14.60 o 
   6   1   7      215.60      240.60     22.14 o 
   7   1   7      576.59      550.20     30.70 o 
   8   1   7        1.54      -20.59     20.59 o 
   9   1   7        4.05        3.57     22.71 o 
  10   1   7      108.57      117.38     33.32 o 
  11   1   7        0.58      -27.23     27.23 o 
  12   1   7      124.19       83.66     39.96 o 
 -15   2   7        0.96      -17.25     73.91 o 
 -14   2   7      275.47      293.82     43.12 o 
 -13   2   7      182.46      161.02     32.90 o 
 -12   2   7        0.63      -25.56     25.56 o 
 -11   2   7     2269.60     2071.13    112.02 o 
 -10   2   7     1025.02      974.86     48.00 o 
  -9   2   7     1176.26     1244.81     33.31 o 
  -8   2   7      400.67      399.74     18.21 o 
  -7   2   7       28.51       54.65     11.67 o 
  -6   2   7     1122.62     1273.71     30.32 o 
  -5   2   7     2204.86     2211.91     47.92 o 
  -4   2   7        9.09       12.92      8.43 o 
  -3   2   7     1233.17     1182.23     24.22 o 
  -2   2   7      125.65      122.56      7.33 o 
  -1   2   7     2897.61     2802.48     74.89 o 
   0   2   7      523.03      509.71     17.71 o 
   1   2   7     3294.19     3061.31     52.46 o 
   2   2   7     1605.67     1602.48     32.44 o 
   3   2   7      308.53      323.68     13.96 o 
   4   2   7      481.16      506.30     22.79 o 
   5   2   7      133.47      112.31     17.32 o 
   6   2   7      222.22      342.38     71.83 o 
   7   2   7      732.71      734.44     34.93 o 
   8   2   7      213.78      202.40     25.43 o 
   9   2   7      223.54      162.87     27.46 o 
  10   2   7       87.11       54.20     26.70 o 
  11   2   7      462.29      496.36     38.83 o 
  12   2   7      142.05       96.09     40.07 o 
 -15   3   7       45.70       64.06     73.91 o 
 -14   3   7      418.42      422.23     60.17 o 
 -13   3   7       35.94       16.69     39.94 o 
 -12   3   7       64.44       29.50     29.63 o 
 -11   3   7      317.88      360.33     43.03 o 
 -10   3   7       46.31      -11.15     19.62 o 
  -9   3   7     1305.62     1324.44     38.51 o 
  -8   3   7      404.28      376.55     18.09 o 
  -7   3   7     1158.73     1166.56     29.69 o 
  -6   3   7     8430.11     8560.93    149.62 o 
  -5   3   7        5.75        2.74      8.38 o 
  -4   3   7     2249.91     2125.98     45.28 o 
  -3   3   7      138.67      142.65      9.14 o 
  -2   3   7     1013.64     1051.14     22.07 o 
  -1   3   7       76.27       56.86      5.93 o 
   0   3   7     1868.10     1781.01     34.71 o 
   1   3   7     1319.20     1347.18     30.57 o 
   2   3   7      168.55      145.65      9.90 o 
   3   3   7     1520.10     1360.95     35.20 o 
   4   3   7     2873.21     2727.17     64.63 o 
   5   3   7      415.57      405.24     23.99 o 
   6   3   7     5715.29     5611.40    144.08 o 
   7   3   7       68.41      111.33     22.21 o 
   8   3   7     1110.69     1130.57     61.52 o 
   9   3   7      479.85      451.63     32.80 o 
  10   3   7      149.03      130.20     32.83 o 
  11   3   7       14.43      -19.71     34.84 o 
  12   3   7      191.24      211.77     43.55 o 
 -15   4   7      216.08      271.01     81.30 o 
 -14   4   7      359.88      309.93     53.89 o 
 -13   4   7       68.26       46.17     29.63 o 
 -12   4   7     1495.61     1448.81     68.16 o 
 -11   4   7     2566.14     2526.45     93.47 o 
 -10   4   7     2405.01     2267.05    142.96 o 
  -9   4   7      719.10      769.71     25.70 o 
  -8   4   7      735.79      731.01     23.99 o 
  -7   4   7      234.90      212.83     14.00 o 
  -6   4   7     2600.16     2553.95     48.08 o 
  -5   4   7      301.50      264.30     12.74 o 
  -4   4   7     2611.52     2476.70     48.15 o 
  -3   4   7      509.41      581.79     19.72 o 
  -2   4   7     3038.54     3147.16     57.07 o 
  -1   4   7     1481.54     1278.55     24.70 o 
   0   4   7     3622.24     3601.19     66.29 o 
   1   4   7     8690.77     8259.77    147.96 o 
   2   4   7     4765.96     4427.90     99.98 o 
   3   4   7      319.90      286.94     15.29 o 
   4   4   7       70.91       43.37     13.22 o 
   5   4   7      377.67      320.22     19.39 o 
   6   4   7     1773.94     1714.64     48.37 o 
   7   4   7        5.96       -5.13     17.01 o 
   8   4   7     3673.77     3630.99    127.85 o 
   9   4   7      236.73      231.52     29.25 o 
  10   4   7     1005.40     1171.55     52.72 o 
  11   4   7      491.20      621.50     52.18 o 
  12   4   7      373.33      438.14     57.90 o 
 -14   5   7       39.43       -0.40     30.45 o 
 -13   5   7      215.05      187.88     33.39 o 
 -12   5   7      256.17      190.71     40.30 o 
 -11   5   7      250.19      260.88     46.97 o 
 -10   5   7       20.38       19.09     20.50 o 
  -9   5   7      382.57      396.22     20.22 o 
  -8   5   7      814.71      800.15     23.75 o 
  -7   5   7     4435.09     4596.61     80.87 o 
  -6   5   7      145.32      138.30     11.86 o 
  -5   5   7     9129.01     9180.19    149.42 o 
  -4   5   7     1334.87     1189.59     27.52 o 
  -3   5   7     2591.04     2520.57     52.38 o 
  -2   5   7      727.53      668.10     22.16 o 
  -1   5   7      102.03      134.22     12.85 o 
   0   5   7     3723.20     3936.13     99.19 o 
   1   5   7     3970.40     3696.37     94.02 o 
   2   5   7      749.30      671.08     24.12 o 
   3   5   7     6817.95     6614.76    135.03 o 
   4   5   7     3257.48     3198.76     76.04 o 
   5   5   7     8343.62     8178.57    179.04 o 
   6   5   7        6.87       -0.22     15.94 o 
   7   5   7     4731.13     4673.16    111.27 o 
   8   5   7      107.72       98.90     24.33 o 
   9   5   7      204.05      119.67     27.50 o 
  10   5   7      542.09      560.35     39.51 o 
  11   5   7     1066.07     1152.95    112.10 o 
  12   5   7      133.57      100.70     40.91 o 
 -14   6   7       21.83       24.38     57.90 o 
 -13   6   7     1015.60     1028.55     54.44 o 
 -12   6   7     2203.39     2156.63     72.63 o 
 -11   6   7      193.67      193.60     26.24 o 
 -10   6   7     3184.90     3128.42     93.05 o 
  -9   6   7     1267.10     1283.21     38.48 o 
  -8   6   7        6.79      -10.29     11.07 o 
  -7   6   7     1200.67     1308.89     53.45 o 
  -6   6   7      312.73      341.09     15.66 o 
  -5   6   7       65.03       48.51     10.52 o 
  -4   6   7      177.87      188.31     14.55 o 
  -3   6   7     5334.16     5220.94     96.85 o 
  -2   6   7       66.90       33.15     25.23 o 
  -1   6   7    18511.48    18637.00    505.83 o 
   0   6   7    15619.26    15316.49    419.28 o 
   1   6   7     1888.80     1663.31     58.35 o 
   2   6   7     5371.69     5199.26    115.12 o 
   3   6   7      517.62      468.16     20.51 o 
   4   6   7      746.42      686.59     26.17 o 
   5   6   7      635.56      646.91     33.65 o 
   6   6   7      230.17      243.50     20.29 o 
   7   6   7     2491.34     2430.63     66.33 o 
   8   6   7      608.93      632.63     45.87 o 
   9   6   7     1122.03     1218.97     96.37 o 
  10   6   7      599.15      614.27     65.81 o 
  11   6   7      654.64      728.09     58.34 o 
  12   6   7      516.65      605.38     57.17 o 
 -14   7   7      477.07      505.07     71.45 o 
 -13   7   7      510.37      480.73     40.29 o 
 -12   7   7       77.11       60.02     27.95 o 
 -11   7   7       80.42       43.45     22.68 o 
 -10   7   7      165.28      110.57     21.87 o 
  -9   7   7      237.05      253.85     23.40 o 
  -8   7   7     3650.94     3793.03     81.78 o 
  -7   7   7      235.75      227.92     14.88 o 
  -6   7   7     7904.46     8198.00    136.65 o 
  -5   7   7     1781.84     1835.83     38.01 o 
  -4   7   7     8304.92     8348.92    145.42 o 
  -3   7   7      320.48      333.90     16.28 o 
  -2   7   7     2383.71     2444.79     54.09 o 
  -1   7   7      490.48      369.98     21.48 o 
   0   7   7      190.04      198.91     25.60 o 
   1   7   7      929.85      871.05     28.00 o 
   2   7   7     4663.24     4615.50    104.47 o 
   3   7   7     2411.71     2251.84     53.18 o 
   4   7   7     4618.30     4630.46    107.00 o 
   5   7   7      631.06      653.45     35.29 o 
   6   7   7     1535.62     1510.10     80.58 o 
   7   7   7      344.18      376.06     27.68 o 
   8   7   7      334.34      354.50     31.64 o 
   9   7   7       74.25       46.41     26.82 o 
  10   7   7       50.11       14.10     34.71 o 
  11   7   7      321.36      363.05     46.94 o 
 -14   8   7      413.66      433.62     68.98 o 
 -13   8   7      280.95      293.37     43.55 o 
 -12   8   7      742.21      848.93     49.21 o 
 -11   8   7      913.12      977.61     47.28 o 
 -10   8   7       75.03       29.21     24.60 o 
  -9   8   7     2110.90     2070.83     62.20 o 
  -8   8   7     1419.31     1401.59     42.99 o 
  -7   8   7       59.61       87.62     16.05 o 
  -6   8   7     1206.27     1307.01     31.66 o 
  -5   8   7      338.83      346.49     20.53 o 
  -4   8   7     3031.91     3198.45     70.52 o 
  -3   8   7     3377.00     3309.12     72.01 o 
  -2   8   7     2501.51     2458.94     55.76 o 
  -1   8   7     5198.11     5168.42    115.82 o 
   0   8   7      994.16      909.57     47.51 o 
   1   8   7     3391.39     3358.97     79.62 o 
   2   8   7      398.99      410.98     20.77 o 
   3   8   7      407.31      399.22     21.65 o 
   4   8   7       34.51       -0.02     16.72 o 
   5   8   7     2028.81     1968.34     55.51 o 
   6   8   7      165.33      145.73     20.06 o 
   7   8   7      128.25      147.52     25.80 o 
   8   8   7     1191.05     1237.83     53.26 o 
   9   8   7      544.40      534.84     45.34 o 
  10   8   7      295.20      337.84     44.40 o 
  11   8   7      712.51      705.51     60.90 o 
 -13   9   7      377.72      294.36     52.59 o 
 -12   9   7      204.21      229.72     37.30 o 
 -11   9   7       64.78        5.97     28.09 o 
 -10   9   7       49.01       64.20     24.94 o 
  -9   9   7      969.25      943.07     45.21 o 
  -8   9   7        6.67        5.43     21.84 o 
  -7   9   7     3095.02     3216.91     72.15 o 
  -6   9   7       27.59       -2.89     13.35 o 
  -5   9   7     5775.24     6147.60    118.43 o 
  -4   9   7     1438.68     1414.04     39.39 o 
  -3   9   7      810.43      813.75     27.47 o 
  -2   9   7     1264.79     1212.10     37.37 o 
  -1   9   7      349.53      351.86     20.49 o 
   0   9   7      861.70      920.66     33.68 o 
   1   9   7      651.29      621.02     25.82 o 
   2   9   7       37.30       42.04     14.59 o 
   3   9   7     4814.10     4757.89    150.65 o 
   4   9   7     1068.40     1067.29     40.34 o 
   5   9   7      579.44      555.22     30.00 o 
   6   9   7      206.12      228.04     28.95 o 
   7   9   7       16.86        7.52     26.32 o 
   8   9   7      133.73      104.98     28.65 o 
   9   9   7       82.71       55.34     35.43 o 
  10   9   7      365.23      367.29     48.69 o 
 -13  10   7       32.59       36.31     44.69 o 
 -12  10   7      408.29      388.12     42.15 o 
 -11  10   7        0.70       -9.45     24.63 o 
 -10  10   7      654.04      657.80     49.79 o 
  -9  10   7     1069.25     1038.86     56.65 o 
  -8  10   7      278.30      298.95     29.33 o 
  -7  10   7      922.82      908.63     41.69 o 
  -6  10   7       88.87       81.00     20.73 o 
  -5  10   7       68.16       70.07     19.20 o 
  -4  10   7      788.12      845.60     29.45 o 
  -3  10   7      545.54      582.88     30.82 o 
  -2  10   7     1606.65     1585.05     51.82 o 
  -1  10   7      156.80      119.78     16.61 o 
   0  10   7     1001.37      950.58     33.39 o 
   1  10   7        1.86      -14.99     14.99 o 
   2  10   7     1147.81     1160.26     52.04 o 
   3  10   7      532.44      516.95     27.62 o 
   4  10   7      120.19      120.22     20.44 o 
   5  10   7      141.09      117.87     21.28 o 
   6  10   7      281.21      258.74     32.16 o 
   7  10   7       73.52       38.85     27.84 o 
   8  10   7      599.01      590.98     45.11 o 
   9  10   7        7.26       49.05     37.18 o 
  10  10   7      558.50      555.25     54.69 o 
 -12  11   7      141.69      208.54     99.78 o 
 -11  11   7      123.32       81.86     33.82 o 
 -10  11   7        0.27       12.29     24.89 o 
  -9  11   7      414.19      414.98     34.50 o 
  -8  11   7     1162.35     1176.06     51.92 o 
  -7  11   7      107.60       98.38     24.28 o 
  -6  11   7        5.80       -9.12     20.05 o 
  -5  11   7       55.23       78.78     19.52 o 
  -4  11   7      211.75      224.41     33.43 o 
  -3  11   7      122.48      146.17     22.14 o 
  -2  11   7      111.90      154.08     26.36 o 
  -1  11   7      176.09      169.42     25.43 o 
   0  11   7      133.80      120.37     25.43 o 
   1  11   7      191.50      155.44     26.59 o 
   2  11   7      160.52      199.63     28.01 o 
   3  11   7      360.04      366.68     28.29 o 
   4  11   7      592.70      633.96     35.43 o 
   5  11   7      164.12      197.57     37.28 o 
   6  11   7       78.86       85.36     28.95 o 
   7  11   7       62.88       60.41     31.06 o 
   8  11   7      117.12      169.41     38.94 o 
   9  11   7       17.14       -2.30     38.21 o 
 -11  12   7       68.18       58.34     44.49 o 
 -10  12   7       34.65      101.92     50.73 o 
  -9  12   7        7.28       64.91     31.91 o 
  -8  12   7      523.75      520.32     36.38 o 
  -7  12   7       63.77       52.66     26.05 o 
  -6  12   7       39.55       56.02     22.61 o 
  -5  12   7        7.98      -13.36     21.11 o 
  -4  12   7       42.47       17.04     21.04 o 
  -3  12   7       34.97       89.41     27.60 o 
  -2  12   7       15.93        6.21     24.19 o 
  -1  12   7       32.81       86.80     26.11 o 
   0  12   7        9.68       -6.76     24.59 o 
   1  12   7       24.74       29.45     25.71 o 
   2  12   7       62.70       58.99     27.00 o 
   3  12   7       13.47       20.49     25.59 o 
   4  12   7      164.44      192.14     31.03 o 
   5  12   7        0.13       -1.40     27.05 o 
   6  12   7      107.07       56.99     29.94 o 
   7  12   7        5.31       33.08     55.43 o 
   8  12   7       35.97        4.30     37.43 o 
   9  12   7       42.29      145.28     43.14 o 
 -10  13   7       24.55      -43.07     43.07 o 
  -9  13   7      211.59      248.21     60.25 o 
  -8  13   7        3.21       89.96     33.64 o 
  -7  13   7       23.17       35.63     25.22 o 
  -6  13   7        0.06       18.43     23.89 o 
  -5  13   7       36.50       44.37     23.73 o 
  -4  13   7      154.74      152.62     25.79 o 
  -3  13   7        1.25        5.46     26.50 o 
  -2  13   7      453.78      495.26     55.74 o 
  -1  13   7       88.47       72.02     27.28 o 
   0  13   7       45.96       31.14     26.59 o 
   1  13   7       48.18       31.46     25.88 o 
   2  13   7        1.77      -18.91     40.56 o 
   3  13   7      331.70      418.99     49.08 o 
   4  13   7        2.92       17.92     27.80 o 
   5  13   7       62.79       74.75     35.68 o 
   6  13   7        5.51        2.46     34.84 o 
   7  13   7       36.85       49.06     39.62 o 
   8  13   7       14.28       -8.43     39.17 o 
  -9  14   7      143.77      204.60    129.35 o 
  -8  14   7       60.69       38.94     47.49 o 
  -7  14   7       59.97       21.62     42.84 o 
  -6  14   7       24.66       -3.08     30.90 o 
  -5  14   7      112.10      133.73     34.68 o 
  -4  14   7      233.14      321.98     59.13 o 
  -3  14   7      101.48      111.82     43.71 o 
  -2  14   7      687.93      817.00     65.04 o 
  -1  14   7       70.69       93.31     38.74 o 
   0  14   7      222.98      204.12     43.18 o 
   1  14   7      106.80       36.00     88.69 o 
   2  14   7       38.31       76.38     46.81 o 
   3  14   7      160.87      113.33     54.20 o 
   4  14   7       96.96      177.39     59.13 o 
   5  14   7      146.10      132.00     39.17 o 
   6  14   7       66.51       78.35     38.94 o 
   7  14   7        3.79        1.38     37.18 o 
  -8  15   7      284.99      250.71     54.38 o 
  -7  15   7      231.05      234.06     53.30 o 
  -6  15   7      195.59      201.92     49.42 o 
  -5  15   7      113.63       63.07     44.02 o 
  -4  15   7       41.23       84.69     44.37 o 
  -3  15   7      450.17      461.50     96.09 o 
  -2  15   7        0.27        6.49     40.56 o 
  -1  15   7      461.95      497.46     54.45 o 
   0  15   7       71.93       76.38     51.74 o 
   1  15   7        9.58        0.00     51.74 o 
   2  15   7      455.62      438.55     68.98 o 
   3  15   7      432.58      399.13     66.52 o 
   4  15   7      167.60      147.82     56.67 o 
   5  15   7      229.77      293.53     43.45 o 
   6  15   7        2.53       36.96     38.33 o 
  -7  16   7      182.37      197.83     52.59 o 
  -6  16   7       83.64       18.79     46.59 o 
  -5  16   7        1.69      -41.19     43.35 o 
  -4  16   7       19.73      -56.67     80.07 o 
  -3  16   7     1928.01     2079.11    113.05 o 
  -2  16   7      183.05      149.74     46.17 o 
  -1  16   7      658.77      689.85     83.77 o 
   0  16   7       18.74       36.96     54.20 o 
   1  16   7      183.71      115.80     56.67 o 
   2  16   7       24.94       36.96     54.20 o 
   3  16   7      123.02       56.67     56.67 o 
   4  16   7      147.24      184.78     59.13 o 
  -4  17   7      385.51      458.26     76.38 o 
  -3  17   7       23.27        4.93     54.20 o 
  -2  17   7      674.35      734.20     86.23 o 
  -1  17   7        2.66      -51.74     51.74 o 
   0  17   7       38.06       36.96     54.20 o 
   1  17   7        1.90       -9.85     54.20 o 
   2  17   7      916.68      928.83     98.55 o 
 -14   0   8      418.90      391.74    101.01 o 
 -12   0   8      900.67      971.55     72.46 o 
 -10   0   8    10410.04    10728.34    318.62 o 
  -8   0   8        0.52      -15.55     15.55 o 
  -6   0   8     8728.15     9414.30    231.31 o 
  -4   0   8     3085.06     2651.53     70.25 o 
  -2   0   8     9218.84    10061.94    544.49 o 
   0   0   8    15027.18    15376.24    813.04 o 
   2   0   8     3250.31     3301.26     90.78 o 
   4   0   8     3065.14     3061.21    112.60 o 
   6   0   8     6396.61     7005.64    267.32 o 
   8   0   8      837.60      903.75     67.75 o 
  10   0   8      632.47      768.60     61.45 o 
  12   0   8      297.00      209.42     64.06 o 
 -15   1   8      536.27      542.08     77.39 o 
 -14   1   8      302.67      294.38     65.31 o 
 -13   1   8      362.17      382.49     37.12 o 
 -12   1   8      699.95      642.50     42.50 o 
 -11   1   8        5.80       -3.75     24.73 o 
 -10   1   8     1240.72     1254.41     43.78 o 
  -9   1   8     1267.06     1339.28     35.58 o 
  -8   1   8     1926.29     1980.92     44.13 o 
  -7   1   8     3032.52     3214.14     63.15 o 
  -6   1   8     5446.39     5645.24    101.59 o 
  -5   1   8    11338.98    11347.97    228.38 o 
  -4   1   8        7.43        5.86      7.62 o 
  -3   1   8     8038.83     8456.05    142.24 o 
  -2   1   8    12209.41    12791.77    677.53 o 
  -1   1   8    24411.79    25832.80   1639.62 o 
   0   1   8     2976.21     3159.00    151.57 o 
   1   1   8     7884.68     8329.92    473.04 o 
   2   1   8     1952.91     1925.31     35.94 o 
   3   1   8     3032.88     3103.26     78.48 o 
   4   1   8      473.85      421.58     21.32 o 
   5   1   8      428.47      401.59     42.32 o 
   6   1   8     2642.60     2856.02     80.60 o 
   7   1   8      183.78      161.99     23.83 o 
   8   1   8      309.56      295.17     27.69 o 
   9   1   8       31.19       20.76     23.74 o 
  10   1   8      387.53      435.05     35.21 o 
  11   1   8     1515.32     1702.73     94.24 o 
  12   1   8      954.44     1043.24     68.80 o 
 -15   2   8        4.05       -6.88     59.16 o 
 -14   2   8        7.42        6.93     64.06 o 
 -13   2   8      649.34      663.85     54.76 o 
 -12   2   8      286.10      186.53     30.92 o 
 -11   2   8     1563.81     1661.60     64.17 o 
 -10   2   8      982.73      936.54     41.87 o 
  -9   2   8     3589.33     3859.02     76.95 o 
  -8   2   8        1.05       -1.06     11.27 o 
  -7   2   8      203.25      153.53     13.53 o 
  -6   2   8      250.45      218.50     20.06 o 
  -5   2   8     6394.28     6312.89    120.41 o 
  -4   2   8     2489.12     2540.01     45.05 o 
  -3   2   8     1398.90     1269.09     26.06 o 
  -2   2   8     6422.66     7045.97    118.90 o 
  -1   2   8    29304.88    32980.05   1185.52 o 
   0   2   8     4397.03     5025.79    157.00 o 
   1   2   8     2640.67     2399.55     49.07 o 
   2   2   8       48.10       30.99     11.72 o 
   3   2   8       33.90       22.24     10.11 o 
   4   2   8     2436.87     2309.69     63.35 o 
   5   2   8     3703.14     3714.62     97.10 o 
   6   2   8     1055.25     1074.31     45.87 o 
   7   2   8     4566.95     4849.55    131.22 o 
   8   2   8      255.56      211.77     26.06 o 
   9   2   8       96.97      112.71     25.41 o 
  10   2   8      130.99       83.44     30.13 o 
  11   2   8      417.22      477.76     54.64 o 
  12   2   8       10.89      -35.68     35.68 o 
 -15   3   8      103.97       15.38    101.01 o 
 -14   3   8      209.29      147.82     76.38 o 
 -13   3   8       61.63       26.67     33.91 o 
 -12   3   8      589.41      614.39     41.79 o 
 -11   3   8       19.41       -6.68     26.67 o 
 -10   3   8      493.14      514.71     28.95 o 
  -9   3   8       49.54       24.04     13.47 o 
  -8   3   8      122.99      129.60     13.64 o 
  -7   3   8     1567.52     1660.41     38.02 o 
  -6   3   8     3609.75     3659.44     64.71 o 
  -5   3   8     1112.25     1096.60     28.83 o 
  -4   3   8     1715.39     1597.48     33.32 o 
  -3   3   8     1414.90     1326.34     27.51 o 
  -2   3   8     1770.74     1713.29     39.26 o 
  -1   3   8      673.32      693.90     17.64 o 
   0   3   8    11360.56    12105.50    212.29 o 
   1   3   8      227.41      245.88     12.62 o 
   2   3   8     2739.07     2694.99     63.42 o 
   3   3   8      770.64      699.11     22.06 o 
   4   3   8     1629.93     1613.75     41.92 o 
   5   3   8      684.09      695.72     25.54 o 
   6   3   8     2512.88     2510.42     73.28 o 
   7   3   8      746.52      723.70     36.34 o 
   8   3   8       55.50       48.44     23.59 o 
   9   3   8      213.58      231.53     28.41 o 
  10   3   8      525.17      581.80     39.57 o 
  11   3   8        8.21      -11.12     51.74 o 
  12   3   8      646.24      565.56     54.01 o 
 -15   4   8       57.71       99.47     55.02 o 
 -14   4   8       63.17      -52.94     52.94 o 
 -13   4   8       36.16      -31.25     31.25 o 
 -12   4   8      762.09      770.95     45.33 o 
 -11   4   8      187.19      156.22     28.77 o 
 -10   4   8     1315.39     1392.40     51.53 o 
  -9   4   8      135.94      162.30     23.69 o 
  -8   4   8       30.52       25.95     10.93 o 
  -7   4   8      511.36      490.45     17.74 o 
  -6   4   8       63.95       61.59     11.42 o 
  -5   4   8     2022.23     2113.42     43.66 o 
  -4   4   8     1090.51     1117.54     31.07 o 
  -3   4   8        4.82       -7.16      7.16 o 
  -2   4   8     1338.72     1307.86     27.53 o 
  -1   4   8       23.36       12.17     17.91 o 
   0   4   8      790.29      767.41     30.66 o 
   1   4   8     1271.39     1189.15     32.41 o 
   2   4   8     1881.43     1861.38     42.40 o 
   3   4   8      839.01      825.35     26.36 o 
   4   4   8       60.03       41.32     12.77 o 
   5   4   8     1887.08     1844.58     49.03 o 
   6   4   8      447.02      456.76     27.74 o 
   7   4   8     1206.64     1266.19     48.33 o 
   8   4   8     1438.82     1556.69     56.92 o 
   9   4   8       68.02       75.05     26.08 o 
  10   4   8      383.51      475.31     37.22 o 
  11   4   8        5.89       -4.13     34.71 o 
 -14   5   8      102.71      109.48     56.67 o 
 -13   5   8       12.96        9.81     34.08 o 
 -12   5   8      526.51      507.09     33.46 o 
 -11   5   8      118.01      155.39     24.05 o 
 -10   5   8      210.95      218.31     23.74 o 
  -9   5   8      245.85      283.13     20.35 o 
  -8   5   8      181.68      177.38     14.29 o 
  -7   5   8       59.34       45.54     11.32 o 
  -6   5   8      149.71      144.20     12.06 o 
  -5   5   8      751.01      796.12     21.15 o 
  -4   5   8      399.71      394.12     17.87 o 
  -3   5   8       43.54       39.58     10.92 o 
  -2   5   8       91.95       88.51      9.80 o 
  -1   5   8      896.68      894.59     27.62 o 
   0   5   8      160.46      133.84     19.56 o 
   1   5   8       80.19       72.94     15.67 o 
   2   5   8      656.07      687.47     24.18 o 
   3   5   8     1327.35     1310.00     36.59 o 
   4   5   8      471.76      510.40     27.80 o 
   5   5   8      316.47      325.32     20.12 o 
   6   5   8      305.07      325.29     23.41 o 
   7   5   8       72.55       48.08     22.62 o 
   8   5   8      397.62      354.16     30.56 o 
   9   5   8      132.56      143.24     28.16 o 
  10   5   8      164.14      165.48     36.98 o 
  11   5   8      321.38      321.69     52.97 o 
 -14   6   8       11.37      -38.65     38.65 o 
 -13   6   8        2.00      -22.17     39.67 o 
 -12   6   8        3.84       34.20     34.05 o 
 -11   6   8      508.34      505.34     31.75 o 
 -10   6   8       23.17       25.13     20.22 o 
  -9   6   8      217.59      184.00     18.91 o 
  -8   6   8      357.58      412.55     21.77 o 
  -7   6   8       39.90       17.64     11.03 o 
  -6   6   8      290.66      321.33     15.44 o 
  -5   6   8      258.42      267.08     13.60 o 
  -4   6   8       73.86       87.17     11.57 o 
  -3   6   8        1.08       20.65     10.33 o 
  -2   6   8       24.57       12.92     12.34 o 
  -1   6   8        0.71       40.73     14.96 o 
   0   6   8      229.02      262.54     16.97 o 
   1   6   8      122.51      129.50     18.26 o 
   2   6   8      119.87      111.44     14.35 o 
   3   6   8      423.18      391.92     19.15 o 
   4   6   8      861.21      844.93     29.29 o 
   5   6   8       16.24       15.64     15.22 o 
   6   6   8       75.65      128.57     28.09 o 
   7   6   8       29.45       55.78     22.71 o 
   8   6   8       11.33       37.01     24.20 o 
   9   6   8       16.09       12.80     25.68 o 
  10   6   8        1.72      -22.43     28.77 o 
  11   6   8       65.63       79.99     38.94 o 
 -14   7   8       32.67       32.64     45.55 o 
 -13   7   8      194.64       78.17     65.29 o 
 -12   7   8       34.68        4.25     36.75 o 
 -11   7   8       20.05       -1.95     21.00 o 
 -10   7   8       93.30       78.46     37.98 o 
  -9   7   8      154.95      134.02     28.97 o 
  -8   7   8      222.62      281.07     20.08 o 
  -7   7   8        2.30       -9.47     13.58 o 
  -6   7   8       46.06       79.49     12.56 o 
  -5   7   8      794.17      827.89     25.75 o 
  -4   7   8       14.07       18.48     10.96 o 
  -3   7   8      842.26      931.65     27.00 o 
  -2   7   8      236.59      222.35     17.67 o 
  -1   7   8      415.87      474.07     23.10 o 
   0   7   8       44.46       45.11     21.12 o 
   1   7   8      188.96      183.26     17.31 o 
   2   7   8      266.16      266.06     22.17 o 
   3   7   8      199.99      197.19     21.66 o 
   4   7   8      250.59      293.85     20.12 o 
   5   7   8      184.70      216.89     19.57 o 
   6   7   8        3.52       43.76     22.22 o 
   7   7   8      261.97      252.94     27.91 o 
   8   7   8        1.18        5.21     24.88 o 
   9   7   8      105.32       96.60     28.34 o 
  10   7   8       18.99       39.78     35.72 o 
  11   7   8       34.42       -4.93     38.33 o 
 -13   8   8       16.68      -50.33     73.91 o 
 -12   8   8       32.88       56.57     40.86 o 
 -11   8   8      185.80      206.67     73.10 o 
 -10   8   8       94.35      107.87     25.52 o 
  -9   8   8      609.83      594.18     31.00 o 
  -8   8   8       82.22       59.15     18.23 o 
  -7   8   8      266.43      290.70     19.77 o 
  -6   8   8      151.75      122.48     15.15 o 
  -5   8   8        6.02       20.91     15.25 o 
  -4   8   8     2041.27     2159.54     51.57 o 
  -3   8   8     1328.03     1345.50     36.39 o 
  -2   8   8      473.65      487.71     22.01 o 
  -1   8   8      445.73      389.74     19.66 o 
   0   8   8        0.63      -12.87     12.87 o 
   1   8   8      561.89      536.53     22.80 o 
   2   8   8      224.20      224.07     17.31 o 
   3   8   8      262.02      234.81     19.03 o 
   4   8   8      129.15      121.07     18.76 o 
   5   8   8       75.27       86.39     21.78 o 
   6   8   8       90.51      107.89     24.13 o 
   7   8   8      186.23      180.28     26.92 o 
   8   8   8      322.39      338.51     32.85 o 
   9   8   8      116.17      127.73     32.48 o 
  10   8   8       44.10       74.70     38.21 o 
 -13   9   8      132.42      142.93     49.42 o 
 -12   9   8       10.81       30.80     43.12 o 
 -11   9   8       36.43        0.74     39.44 o 
 -10   9   8      109.32      104.39     30.44 o 
  -9   9   8     1258.90     1263.03     57.15 o 
  -8   9   8       34.77        6.22     21.39 o 
  -7   9   8     1082.60     1192.86     39.44 o 
  -6   9   8       83.61       75.34     18.08 o 
  -5   9   8     3234.96     3252.71     83.39 o 
  -4   9   8     3578.84     3749.60     81.96 o 
  -3   9   8      112.57      115.49     14.83 o 
  -2   9   8       11.99       18.73     15.13 o 
  -1   9   8      125.33      132.51     15.52 o 
   0   9   8      165.23      155.62     16.30 o 
   1   9   8     1396.12     1358.21     40.65 o 
   2   9   8        6.44      -12.73     20.29 o 
   3   9   8     2232.78     2069.45     58.46 o 
   4   9   8       44.23       24.49     23.36 o 
   5   9   8      360.79      293.26     29.94 o 
   6   9   8      369.43      348.91     32.81 o 
   7   9   8       21.45       33.88     25.34 o 
   8   9   8      573.57      632.18     43.38 o 
   9   9   8      162.65      132.50     48.04 o 
  10   9   8        9.12        1.23     48.04 o 
 -12  10   8      496.66      502.65    101.01 o 
 -11  10   8        0.46      -32.03     39.67 o 
 -10  10   8      416.63      405.54     40.28 o 
  -9  10   8      324.02      311.88     40.41 o 
  -8  10   8        0.93       -1.22     21.54 o 
  -7  10   8     1143.22     1124.84     47.40 o 
  -6  10   8      110.79       94.74     20.58 o 
  -5  10   8      762.08      782.36     33.64 o 
  -4  10   8     2014.79     2018.50     65.25 o 
  -3  10   8     2413.23     2413.95     91.95 o 
  -2  10   8     2658.16     2662.98    119.70 o 
  -1  10   8      618.93      570.70     36.59 o 
   0  10   8      588.66      541.18     35.66 o 
   1  10   8      185.31      141.35     24.95 o 
   2  10   8      431.51      377.35     31.36 o 
   3  10   8      488.16      475.37     31.89 o 
   4  10   8      186.11      163.58     26.35 o 
   5  10   8        6.77       26.32     26.90 o 
   6  10   8      625.45      593.23     40.81 o 
   7  10   8      597.99      574.05     44.72 o 
   8  10   8     1370.18     1539.78     70.09 o 
   9  10   8      192.71      269.55     46.81 o 
 -12  11   8       24.04        3.33     43.35 o 
 -11  11   8       50.81      -41.40     41.40 o 
 -10  11   8      731.52      727.83     66.78 o 
  -9  11   8      252.76      280.53     47.21 o 
  -8  11   8     2510.96     2733.55    102.28 o 
  -7  11   8      103.53       72.57     23.21 o 
  -6  11   8      292.06      279.01     32.18 o 
  -5  11   8       19.26       24.73     19.29 o 
  -4  11   8       16.07       26.63     19.57 o 
  -3  11   8       98.62       75.90     26.05 o 
  -2  11   8      124.95      135.00     25.71 o 
  -1  11   8       26.85        8.25     22.19 o 
   0  11   8        7.10       -2.67     22.37 o 
   1  11   8      812.59      776.71     43.85 o 
   2  11   8     3992.14     3710.29    157.44 o 
   3  11   8      388.88      387.58     30.58 o 
   4  11   8     4126.50     3882.37    124.94 o 
   5  11   8      572.65      542.24     39.70 o 
   6  11   8      191.59      179.29     32.31 o 
   7  11   8      344.29      378.36     38.55 o 
   8  11   8       70.37       53.70     38.21 o 
   9  11   8       72.20       57.82     40.91 o 
 -11  12   8      473.31      452.87     59.59 o 
 -10  12   8        8.02      -41.14     41.14 o 
  -9  12   8      131.58      102.99     45.81 o 
  -8  12   8      132.89      169.08     46.05 o 
  -7  12   8      105.99       80.60     30.79 o 
  -6  12   8      178.56      175.28     32.17 o 
  -5  12   8      439.41      436.08     31.38 o 
  -4  12   8       60.28       48.73     23.67 o 
  -3  12   8     2981.61     2938.53    103.66 o 
  -2  12   8      587.86      463.28     38.35 o 
  -1  12   8     2682.08     2688.37    178.62 o 
   0  12   8      468.16      380.21     50.51 o 
   1  12   8      861.01      771.15     60.62 o 
   2  12   8      155.50       90.70     41.14 o 
   3  12   8      282.56      254.53     37.50 o 
   4  12   8      122.15      131.29     29.99 o 
   5  12   8      298.41      243.50     45.97 o 
   6  12   8        2.97       -6.35     29.60 o 
   7  12   8     1466.69     1461.86     80.88 o 
   8  12   8      378.38      373.90     48.69 o 
 -10  13   8      175.92      118.93     59.13 o 
  -9  13   8     1188.98     1282.38    211.88 o 
  -8  13   8     1356.32     1475.23    160.14 o 
  -7  13   8      893.82     1008.46     76.85 o 
  -6  13   8      937.14     1082.97    113.33 o 
  -5  13   8      157.98      142.92     31.70 o 
  -4  13   8       19.45       11.15     27.41 o 
  -3  13   8       20.38      -11.32     37.68 o 
  -2  13   8       29.68        7.49     39.55 o 
  -1  13   8        1.23      -32.41     41.88 o 
   0  13   8      236.91      230.74     44.67 o 
   1  13   8     1295.25     1327.96     82.24 o 
   2  13   8     1788.85     1635.76     94.07 o 
   3  13   8     4398.54     4304.22    193.40 o 
   4  13   8      266.26      275.60     44.89 o 
   5  13   8      266.12      292.85     40.69 o 
   6  13   8      193.15      160.88     40.91 o 
   7  13   8       29.16       16.13     37.85 o 
  -9  14   8       12.26      -43.07     43.07 o 
  -8  14   8      126.31       59.44     49.12 o 
  -7  14   8      320.31      332.93     54.47 o 
  -6  14   8        3.85      -11.51     72.68 o 
  -5  14   8       44.09       16.17     41.40 o 
  -4  14   8     2006.29     2304.72    119.30 o 
  -3  14   8       11.39      -28.84     40.65 o 
  -2  14   8     3122.41     3399.44    156.45 o 
  -1  14   8       13.52        3.39     43.26 o 
   0  14   8      833.26      796.81     65.56 o 
   1  14   8       13.46       -2.18     43.26 o 
   2  14   8      158.08      123.19     54.20 o 
   3  14   8       66.35       39.42     51.74 o 
   4  14   8       40.26      -34.49     49.27 o 
   5  14   8        0.32      -18.09     35.43 o 
   6  14   8      131.89      142.47     39.96 o 
  -8  15   8      319.37      391.72     96.09 o 
  -7  15   8     1192.84     1286.69     91.60 o 
  -6  15   8      385.15      392.35     57.68 o 
  -5  15   8       78.87      111.98     45.55 o 
  -4  15   8       83.76       72.55     45.00 o 
  -3  15   8        0.06      -16.49     41.79 o 
  -2  15   8       57.83       72.54     44.67 o 
  -1  15   8       92.22       94.57     43.71 o 
   0  15   8       27.27       -2.46     46.81 o 
   1  15   8      227.97      221.74     59.13 o 
   2  15   8      473.01      482.89     71.45 o 
   3  15   8      443.88      505.07     73.91 o 
   4  15   8       24.58        7.39     54.20 o 
   5  15   8      196.10      184.78     59.13 o 
  -6  16   8       32.19       12.40     48.13 o 
  -5  16   8       67.08       42.70     48.13 o 
  -4  16   8      137.17      120.22     46.59 o 
  -3  16   8      814.35      927.03     85.00 o 
  -2  16   8      148.18      173.09     46.76 o 
  -1  16   8      594.32      699.70     83.77 o 
   0  16   8        0.77      -44.35     51.74 o 
   1  16   8       17.75       76.38     56.67 o 
   2  16   8       95.35      123.19     56.67 o 
   3  16   8       10.57      -51.74     51.74 o 
  -3  17   8      209.59      278.40     66.52 o 
  -2  17   8        1.86      -46.81     46.81 o 
  -1  17   8      113.99      103.48     59.13 o 
   0  17   8       71.09      150.29     59.13 o 
 -15   0   9       39.35        2.46     88.69 o 
 -13   0   9      297.78      150.29     81.30 o 
 -11   0   9       46.11       11.31     46.81 o 
  -9   0   9     1029.57     1090.62     54.16 o 
  -7   0   9      444.85      430.47     24.51 o 
  -5   0   9       82.46       53.70     14.22 o 
  -3   0   9      292.04      344.15     42.58 o 
  -1   0   9      711.11      687.39     93.62 o 
   1   0   9      932.55     1162.89    128.11 o 
   3   0   9      597.66      643.63     43.12 o 
   5   0   9       45.47       28.74     22.33 o 
   7   0   9       11.95      214.35     59.13 o 
   9   0   9        7.72        2.70     34.63 o 
  11   0   9       98.73       85.76     44.40 o 
 -15   1   9       69.88      107.05     61.68 o 
 -14   1   9       88.72       94.19     60.90 o 
 -13   1   9       29.88       82.09     91.16 o 
 -12   1   9        8.04       -3.39    133.04 o 
 -11   1   9       32.65       53.60     24.30 o 
 -10   1   9      689.94      713.52     32.79 o 
  -9   1   9       38.13       44.42     17.94 o 
  -8   1   9      147.89      111.12     13.85 o 
  -7   1   9      239.53      232.77     14.24 o 
  -6   1   9       91.23       90.24     14.07 o 
  -5   1   9     2018.08     2089.98     42.11 o 
  -4   1   9      938.70      916.13     19.52 o 
  -3   1   9       21.06       15.58      7.71 o 
  -2   1   9      829.27      789.79     66.20 o 
  -1   1   9       27.06       21.70     40.91 o 
   0   1   9       60.67      111.43     46.14 o 
   1   1   9      255.66      256.23     83.77 o 
   2   1   9      145.37      134.52      9.07 o 
   3   1   9      100.19       76.45     12.04 o 
   4   1   9       23.21       20.07     13.66 o 
   5   1   9      117.44      129.47     18.33 o 
   6   1   9      224.14      270.60     22.88 o 
   7   1   9      249.72      219.31     24.64 o 
   8   1   9      180.00      167.99     25.25 o 
   9   1   9        2.11      -11.65     24.64 o 
  10   1   9      208.36      191.87     30.37 o 
  11   1   9       40.99       55.39     29.45 o 
 -15   2   9       38.90      -23.64     66.52 o 
 -14   2   9       82.24       28.89     57.41 o 
 -13   2   9       69.55      -53.67     53.67 o 
 -12   2   9      144.16       83.77     71.45 o 
 -11   2   9      183.78      178.09     34.70 o 
 -10   2   9      959.11     1035.20     39.43 o 
  -9   2   9       81.67      102.42     18.73 o 
  -8   2   9      277.63      284.29     16.40 o 
  -7   2   9      116.21       97.99     12.31 o 
  -6   2   9      129.98      162.12     13.97 o 
  -5   2   9     4080.99     4086.20     69.87 o 
  -4   2   9      495.79      491.29     19.12 o 
  -3   2   9      866.21      835.71     18.56 o 
  -2   2   9       52.74       37.49     15.78 o 
  -1   2   9      136.46      111.84     46.14 o 
   0   2   9      290.16      291.44     56.44 o 
   1   2   9       39.22       62.00     23.41 o 
   2   2   9      455.44      447.16     15.61 o 
   3   2   9      251.42      235.98     12.48 o 
   4   2   9        7.35        4.98     10.71 o 
   5   2   9     1405.76     1361.59     44.56 o 
   6   2   9       20.35      247.19     57.96 o 
   7   2   9      712.92      729.95     35.51 o 
   8   2   9       24.49       -0.69     22.14 o 
   9   2   9       94.94      112.99     25.95 o 
  10   2   9      138.88      126.23     35.56 o 
  11   2   9        7.32        2.78     32.48 o 
 -14   3   9      401.73      418.48     69.62 o 
 -13   3   9      126.70       64.45     54.86 o 
 -12   3   9      381.05      357.91     73.91 o 
 -11   3   9      126.02      114.29     30.94 o 
 -10   3   9     1385.86     1498.81     75.66 o 
  -9   3   9      257.99      269.34     22.19 o 
  -8   3   9       72.62       99.30     13.52 o 
  -7   3   9      511.79      561.49     18.43 o 
  -6   3   9      542.82      546.56     20.55 o 
  -5   3   9      682.07      693.25     20.00 o 
  -4   3   9      356.07      313.30     11.67 o 
  -3   3   9      370.70      360.03     11.90 o 
  -2   3   9      845.06      843.30     20.14 o 
  -1   3   9      365.60      336.03     14.72 o 
   0   3   9     5607.75     5646.77    139.08 o 
   1   3   9      804.03      782.66     21.42 o 
   2   3   9     2573.19     2508.81     53.46 o 
   3   3   9      187.92      171.70     12.45 o 
   4   3   9      228.84      229.83     15.42 o 
   5   3   9       19.75       36.93     18.23 o 
   6   3   9      304.55      320.99     25.07 o 
   7   3   9      595.92      612.72     34.06 o 
   8   3   9       99.49       61.57     23.99 o 
   9   3   9      157.28      178.44     27.86 o 
  10   3   9      305.64      359.90     34.94 o 
  11   3   9      128.15       76.66    103.48 o 
 -14   4   9      853.05      754.83    167.53 o 
 -13   4   9       25.98       -6.42     59.13 o 
 -12   4   9      251.51      249.41     62.72 o 
 -11   4   9      447.15      419.61     34.81 o 
 -10   4   9       73.10       51.63     19.28 o 
  -9   4   9      253.60      280.19     19.77 o 
  -8   4   9     1098.65     1152.08     34.28 o 
  -7   4   9      104.83       78.32     11.47 o 
  -6   4   9     1242.85     1289.13     31.29 o 
  -5   4   9     2181.83     2049.12     46.35 o 
  -4   4   9     2671.66     2867.63     54.32 o 
  -3   4   9      177.24      176.16     10.59 o 
  -2   4   9      905.93      855.50     21.61 o 
  -1   4   9        4.67        1.24     13.40 o 
   0   4   9        2.65       -8.58      8.58 o 
   1   4   9     2895.50     2690.21     63.79 o 
   2   4   9      218.60      198.42     11.80 o 
   3   4   9       75.76       71.89     11.48 o 
   4   4   9     2012.87     1915.66     49.40 o 
   5   4   9      985.56      962.29     31.97 o 
   6   4   9     2180.19     2227.63     77.64 o 
   7   4   9     1809.89     1930.55     64.00 o 
   8   4   9      782.30      834.25     41.35 o 
   9   4   9       25.65       64.02     25.94 o 
  10   4   9      430.71      409.07     35.55 o 
  11   4   9        0.85       30.77     37.43 o 
 -14   5   9      130.48      173.84     45.00 o 
 -13   5   9      135.31       30.34     70.45 o 
 -12   5   9      119.18       76.27     51.66 o 
 -11   5   9     2137.58     2211.54     77.34 o 
 -10   5   9       47.17       67.15     20.76 o 
  -9   5   9     2092.36     2322.98     56.83 o 
  -8   5   9      791.65      746.70     27.62 o 
  -7   5   9       84.47       87.26     13.78 o 
  -6   5   9      228.67      203.57     13.83 o 
  -5   5   9      825.09      793.38     25.23 o 
  -4   5   9      854.06      842.80     27.07 o 
  -3   5   9       25.99       14.94     12.00 o 
  -2   5   9     1203.47     1247.87     30.15 o 
  -1   5   9     3072.10     2855.73     65.62 o 
   0   5   9      112.18       83.86     12.44 o 
   1   5   9     5843.02     5586.34    124.66 o 
   2   5   9       49.04       55.19     10.69 o 
   3   5   9     4695.73     4632.90     94.11 o 
   4   5   9      511.45      492.01     21.87 o 
   5   5   9      561.45      555.04     34.49 o 
   6   5   9      127.73       93.89     21.88 o 
   7   5   9       15.33       -2.75     22.64 o 
   8   5   9       12.74        5.97     23.78 o 
   9   5   9      553.31      554.15     38.29 o 
  10   5   9        6.32      -25.98     27.84 o 
  11   5   9      954.73      942.60     64.46 o 
 -14   6   9       25.68       15.54     41.40 o 
 -13   6   9      561.63      576.52     59.59 o 
 -12   6   9      614.73      497.65     53.43 o 
 -11   6   9       59.61       38.59     32.29 o 
 -10   6   9       92.67       68.11     20.89 o 
  -9   6   9       13.04       26.92     16.77 o 
  -8   6   9       11.82        8.47     15.16 o 
  -7   6   9      474.93      499.11     29.40 o 
  -6   6   9     3864.81     4065.24     72.71 o 
  -5   6   9     1348.59     1317.28     32.12 o 
  -4   6   9     2795.31     2980.54     68.74 o 
  -3   6   9     2950.95     2896.75     60.63 o 
  -2   6   9        7.27       20.07     20.98 o 
  -1   6   9     2316.04     2224.55     57.88 o 
   0   6   9      400.77      397.27     19.81 o 
   1   6   9      113.66       98.14     13.82 o 
   2   6   9     1324.05     1140.53     39.44 o 
   3   6   9      436.01      436.58     22.84 o 
   4   6   9      546.94      516.18     32.40 o 
   5   6   9     1905.57     1916.76     60.03 o 
   6   6   9     2590.57     2735.86     81.64 o 
   7   6   9      967.52      982.37     43.70 o 
   8   6   9      381.06      474.02     34.26 o 
   9   6   9      639.52      689.58     41.69 o 
  10   6   9       81.39      106.11     33.61 o 
 -13   7   9       18.71       36.45     43.60 o 
 -12   7   9      651.85      588.80     59.59 o 
 -11   7   9     1492.15     1305.30     84.28 o 
 -10   7   9     2234.84     2338.49     83.33 o 
  -9   7   9       14.25       15.73     19.60 o 
  -8   7   9     2659.93     2757.14     72.57 o 
  -7   7   9      592.07      601.21     25.42 o 
  -6   7   9     2538.48     2487.42     57.66 o 
  -5   7   9      332.84      345.98     16.29 o 
  -4   7   9       10.34      -12.26     12.26 o 
  -3   7   9       35.45       43.53     13.20 o 
  -2   7   9     1583.11     1604.94     59.57 o 
  -1   7   9      259.69      290.49     28.09 o 
   0   7   9     2853.09     2833.30     76.88 o 
   1   7   9      174.92      160.24     21.59 o 
   2   7   9     1106.45     1044.45     44.70 o 
   3   7   9      435.61      374.05     21.38 o 
   4   7   9      724.73      722.20     33.12 o 
   5   7   9     1064.40     1107.94     43.48 o 
   6   7   9      264.33      282.72     27.30 o 
   7   7   9      535.31      487.73     33.06 o 
   8   7   9      302.11      285.88     31.46 o 
   9   7   9        4.17       29.79     26.99 o 
  10   7   9      650.55      800.45     59.93 o 
 -13   8   9       35.69       16.06     43.60 o 
 -12   8   9      331.53      363.00     53.55 o 
 -11   8   9      739.98      661.79     78.84 o 
 -10   8   9       10.87       21.05     39.88 o 
  -9   8   9        1.67       -2.66     22.61 o 
  -8   8   9       19.81       -6.03     17.81 o 
  -7   8   9     1020.53     1080.59     34.56 o 
  -6   8   9      130.59      136.49     20.49 o 
  -5   8   9     3181.23     3297.45     72.63 o 
  -4   8   9      457.23      451.83     20.90 o 
  -3   8   9     4767.64     4827.15    111.03 o 
  -2   8   9     4039.63     4096.43    133.35 o 
  -1   8   9        3.61      -22.24     22.24 o 
   0   8   9      221.53      238.81     19.50 o 
   1   8   9        8.67       10.44     14.36 o 
   2   8   9      403.71      345.34     27.88 o 
   3   8   9     1300.67     1280.46     55.32 o 
   4   8   9       85.38       58.79     22.70 o 
   5   8   9      220.71      219.72     25.06 o 
   6   8   9      246.41      289.54     27.65 o 
   7   8   9      544.02      581.98     36.78 o 
   8   8   9      229.60      249.39     30.75 o 
   9   8   9      107.60      126.79     32.13 o 
  10   8   9      223.26      303.90     43.45 o 
 -12   9   9       85.02      107.86     66.52 o 
 -11   9   9       85.86       73.03     40.08 o 
 -10   9   9      224.58      215.35     54.20 o 
  -9   9   9      920.61     1047.81     73.83 o 
  -8   9   9       34.75       17.27     26.45 o 
  -7   9   9     1887.84     1981.00     55.07 o 
  -6   9   9      126.78      109.71     18.99 o 
  -5   9   9     1096.88     1203.84     41.52 o 
  -4   9   9       43.12        6.36     18.67 o 
  -3   9   9        3.19        7.08     23.47 o 
  -2   9   9     2020.50     1964.00     72.09 o 
  -1   9   9     2289.54     2253.44     80.05 o 
   0   9   9      794.40      692.27     38.68 o 
   1   9   9     1521.77     1453.20     58.35 o 
   2   9   9      308.39      259.33     39.88 o 
   3   9   9      670.13      664.87     34.73 o 
   4   9   9      304.40      312.11     41.04 o 
   5   9   9      188.92      166.71     26.77 o 
   6   9   9       33.44       -2.83     26.14 o 
   7   9   9      168.44      143.48     27.85 o 
   8   9   9       54.59      102.67     29.15 o 
   9   9   9      182.09      211.13     40.69 o 
 -12  10   9      135.17       72.94     45.81 o 
 -11  10   9       74.60       86.95     42.08 o 
 -10  10   9        1.84      -37.31     40.08 o 
  -9  10   9       23.38      -43.53     57.90 o 
  -8  10   9       39.62        3.02     37.87 o 
  -7  10   9      468.44      471.25     39.12 o 
  -6  10   9      977.34      994.88     45.25 o 
  -5  10   9       62.93       19.29     17.36 o 
  -4  10   9      518.24      556.04     31.44 o 
  -3  10   9      742.51      718.30     42.71 o 
  -2  10   9      786.85      759.55     42.30 o 
  -1  10   9     1611.73     1677.19     65.94 o 
   0  10   9       59.55       16.69     36.96 o 
   1  10   9      135.60      125.42     35.67 o 
   2  10   9      194.78      177.55     43.12 o 
   3  10   9       26.13       42.03     30.16 o 
   4  10   9      759.46      716.63     41.14 o 
   5  10   9       45.43       54.54     27.50 o 
   6  10   9      693.49      676.92     42.89 o 
   7  10   9       63.53       47.15     30.24 o 
   8  10   9       89.67       99.94     32.24 o 
 -11  11   9      174.53      218.11     50.22 o 
 -10  11   9      105.43      112.77     44.29 o 
  -9  11   9       83.42       73.57     86.23 o 
  -8  11   9       16.21       69.68     42.47 o 
  -7  11   9       72.69       68.21     48.04 o 
  -6  11   9      561.23      531.98     56.59 o 
  -5  11   9      156.47      173.46     41.40 o 
  -4  11   9        0.65       -2.87     24.58 o 
  -3  11   9      366.94      342.83     44.69 o 
  -2  11   9        9.49      -34.52     34.52 o 
  -1  11   9      342.86      294.66     42.47 o 
   0  11   9       14.62      -16.41     33.46 o 
   1  11   9      589.12      554.34     52.59 o 
   2  11   9      719.50      800.58     61.91 o 
   3  11   9       15.59       -3.55     31.68 o 
   4  11   9      325.48      330.85     41.98 o 
   5  11   9       17.30       43.83     28.95 o 
   6  11   9       89.14      124.01     29.72 o 
   7  11   9      106.30      152.21     32.81 o 
   8  11   9       42.80       30.06     38.94 o 
 -10  12   9      112.34      120.41     46.05 o 
  -9  12   9       33.62       47.05     46.05 o 
  -8  12   9       26.91       73.91     51.74 o 
  -7  12   9       26.48       23.93     43.07 o 
  -6  12   9      235.12      271.68     48.90 o 
  -5  12   9      155.10      194.42     62.83 o 
  -4  12   9       23.25       -5.77     37.23 o 
  -3  12   9        2.58      -16.20     37.68 o 
  -2  12   9       96.40       71.94     38.65 o 
  -1  12   9        8.73       18.17     36.72 o 
   0  12   9        2.18      -27.85     44.35 o 
   1  12   9      151.72      127.19     40.86 o 
   2  12   9      958.84     1057.60     72.92 o 
   3  12   9      300.71      264.33     39.40 o 
   4  12   9       82.47      100.85     38.94 o 
   5  12   9       12.00       24.20     28.49 o 
   6  12   9       39.99       16.32     31.38 o 
   7  12   9       36.34       52.07     46.81 o 
 -10  13   9        0.78      -43.60     43.60 o 
  -9  13   9        0.63        5.55     45.28 o 
  -8  13   9      147.04      203.98     50.68 o 
  -7  13   9        4.19        1.02     98.55 o 
  -6  13   9        7.31       35.91     44.29 o 
  -5  13   9       96.42       48.17     46.81 o 
  -4  13   9       78.29      108.53     44.69 o 
  -3  13   9      165.82      174.53     43.65 o 
  -2  13   9       78.00       45.46     40.25 o 
  -1  13   9       84.31       88.69     40.86 o 
   0  13   9       36.34        2.75     38.93 o 
   1  13   9      177.77      114.35     42.14 o 
   2  13   9        1.48       57.18     44.69 o 
   3  13   9       26.09       93.12     42.02 o 
   4  13   9      212.64      262.83     44.19 o 
   5  13   9        0.75       25.06     35.68 o 
   6  13   9       22.70       28.76     37.43 o 
  -8  14   9       45.40       36.80     82.54 o 
  -7  14   9       98.83       43.59     49.70 o 
  -6  14   9       21.00       33.64     45.81 o 
  -5  14   9       53.09        1.17     43.85 o 
  -4  14   9      234.05      311.42     51.85 o 
  -3  14   9       11.56       -1.77     43.26 o 
  -2  14   9      371.51      451.64     54.23 o 
  -1  14   9       88.34       60.41     42.47 o 
   0  14   9       30.53      -25.36     48.04 o 
   1  14   9      138.88       68.31     42.78 o 
   2  14   9      108.48      110.87     51.74 o 
   3  14   9      269.90      231.99     49.27 o 
   4  14   9      120.97       78.84     56.67 o 
   5  14   9        1.87       22.17     56.67 o 
  -7  15   9      402.23      494.87     64.02 o 
  -6  15   9       65.85       69.36     49.97 o 
  -5  15   9       66.42      122.23     49.99 o 
  -4  15   9      246.63      321.02    107.17 o 
  -3  15   9        1.77      -44.35     44.35 o 
  -2  15   9      358.49      379.55     53.74 o 
  -1  15   9        5.74       35.11     44.37 o 
   0  15   9      113.95      125.65     59.13 o 
   1  15   9       57.31       44.35     54.20 o 
   2  15   9       37.25      -36.96     51.74 o 
   3  15   9      447.77      699.70     83.77 o 
  -5  16   9      355.88      458.88    121.96 o 
  -4  16   9       44.89      102.92     60.36 o 
  -3  16   9      496.89      518.81     63.25 o 
  -2  16   9      257.01      271.50     60.36 o 
  -1  16   9      491.27      571.59     78.84 o 
   0  16   9       74.73      103.48     61.59 o 
   1  16   9       58.45       -4.93     49.27 o 
 -14   0  10     1380.37     1399.41    155.22 o 
 -12   0  10      761.19      702.17    113.33 o 
 -10   0  10        1.62       40.04     44.37 o 
  -8   0  10      631.63      735.63     41.85 o 
  -6   0  10     8874.05     8865.06    243.94 o 
  -4   0  10     5846.16     5764.78    141.46 o 
  -2   0  10        6.19        0.00     59.13 o 
   0   0  10     1394.92     1438.83    142.90 o 
   2   0  10       14.59       -2.46     22.17 o 
   4   0  10      157.11      140.80     22.75 o 
   6   0  10     4765.14     4966.17    182.75 o 
   8   0  10      502.29      574.58     48.31 o 
  10   0  10       98.49       87.22     41.00 o 
 -14   1  10        9.00       31.01     59.13 o 
 -13   1  10      596.05      379.03    109.64 o 
 -12   1  10     2973.00     2889.79    160.25 o 
 -11   1  10      707.18      697.60     78.40 o 
 -10   1  10      582.46      603.10     43.63 o 
  -9   1  10     1446.11     1657.86     49.38 o 
  -8   1  10      734.57      794.34     31.04 o 
  -7   1  10        1.46        4.32     19.74 o 
  -6   1  10        0.55       -9.79      9.79 o 
  -5   1  10      139.42      184.04     22.39 o 
  -4   1  10       34.00       18.71     11.94 o 
  -3   1  10      246.35      226.18     23.69 o 
  -2   1  10      245.47      259.05     53.11 o 
  -1   1  10     3635.08     3593.10    378.18 o 
   0   1  10     1126.53     1098.83     92.14 o 
   1   1  10     4652.02     5048.21    330.14 o 
   2   1  10      151.13      139.62     19.98 o 
   3   1  10       14.10        4.18      7.71 o 
   4   1  10      310.62      302.01     18.69 o 
   5   1  10      268.96      290.09     22.05 o 
   6   1  10      131.18      108.98     25.96 o 
   7   1  10      286.34      315.06     27.07 o 
   8   1  10      235.28      267.03     27.37 o 
   9   1  10      127.21      157.71     27.67 o 
  10   1  10      325.88      376.75     35.38 o 
 -14   2  10       81.54      -31.33     58.34 o 
 -13   2  10       56.31      -32.03     52.26 o 
 -12   2  10      212.96      274.48     65.17 o 
 -11   2  10      166.96       38.17     58.19 o 
 -10   2  10       72.17       62.99     29.39 o 
  -9   2  10       12.14       -5.37     16.98 o 
  -8   2  10       64.58       30.34     15.99 o 
  -7   2  10     1772.36     1747.62     49.33 o 
  -6   2  10      160.13      155.25     12.62 o 
  -5   2  10     6235.79     6309.16    104.38 o 
  -4   2  10      161.55      161.77      8.81 o 
  -3   2  10     1443.63     1330.60     50.55 o 
  -2   2  10      236.57      200.74     76.38 o 
  -1   2  10       40.66       32.03     47.04 o 
   0   2  10      862.12      861.22     81.88 o 
   1   2  10      361.59      261.16     91.16 o 
   2   2  10      492.54      442.53     42.61 o 
   3   2  10      596.31      593.19     19.07 o 
   4   2  10      283.42      245.07     19.91 o 
   5   2  10     3724.01     3847.06    100.95 o 
   6   2  10        7.72      -15.96     18.85 o 
   7   2  10      553.64      572.20     32.54 o 
   8   2  10      230.11      228.69     32.23 o 
   9   2  10        2.41       34.08     25.25 o 
  10   2  10       22.15      -17.97     27.74 o 
 -14   3  10        3.66      -12.48     67.75 o 
 -13   3  10       80.62       19.83     54.69 o 
 -12   3  10      569.45      464.27    158.91 o 
 -11   3  10      162.14      169.06     60.95 o 
 -10   3  10     1584.60     1625.06     68.30 o 
  -9   3  10      472.49      514.10     32.81 o 
  -8   3  10        3.97        5.34     14.17 o 
  -7   3  10      511.12      557.18     20.28 o 
  -6   3  10     1135.70     1203.62     43.46 o 
  -5   3  10      245.72      244.99     11.95 o 
  -4   3  10      412.27      423.59     15.09 o 
  -3   3  10       23.96       24.26      6.53 o 
  -2   3  10     1198.14     1128.61     53.87 o 
  -1   3  10      452.73      443.75     64.97 o 
   0   3  10     3411.14     3275.40    136.53 o 
   1   3  10      654.60      607.35    103.48 o 
   2   3  10     1652.88     1660.36     69.99 o 
   3   3  10      330.11      295.34     12.72 o 
   4   3  10      105.96       94.47     15.80 o 
   5   3  10      143.02      163.43     20.71 o 
   6   3  10      630.88      646.50     32.36 o 
   7   3  10      347.33      362.40     28.16 o 
   8   3  10       22.21       66.65     23.36 o 
   9   3  10       61.13       41.31     25.27 o 
  10   3  10      504.07      528.55     38.01 o 
 -14   4  10      131.35      138.03     38.77 o 
 -13   4  10       99.75       54.94     35.47 o 
 -12   4  10      113.04       88.16     34.63 o 
 -11   4  10      211.25      166.82     36.75 o 
 -10   4  10      292.37      258.58     36.70 o 
  -9   4  10      503.23      509.91     27.27 o 
  -8   4  10     1098.06     1137.80     34.18 o 
  -7   4  10        3.47      -12.54     12.54 o 
  -6   4  10     1138.46     1181.62     32.33 o 
  -5   4  10      142.41      141.32     11.82 o 
  -4   4  10      689.06      688.56     18.79 o 
  -3   4  10       73.29       55.80      9.43 o 
  -2   4  10        8.11       10.14      9.78 o 
  -1   4  10     1001.41      987.46     28.86 o 
   0   4  10       33.45       21.71     22.18 o 
   1   4  10      189.48      211.98     13.07 o 
   2   4  10        1.10      -10.45     10.45 o 
   3   4  10      301.69      295.50     13.52 o 
   4   4  10      822.53      853.13     31.89 o 
   5   4  10      156.34      152.87     19.99 o 
   6   4  10      453.45      489.62     29.27 o 
   7   4  10      151.72      193.75     24.70 o 
   8   4  10       96.21      158.61     26.28 o 
   9   4  10        0.58        2.31     25.27 o 
  10   4  10      103.24      111.63     29.55 o 
 -14   5  10       77.19       62.15     54.20 o 
 -13   5  10       49.42       24.60     34.68 o 
 -12   5  10        2.60      -37.90     38.10 o 
 -11   5  10      435.61      399.05     83.02 o 
 -10   5  10       24.55      -18.02     30.76 o 
  -9   5  10      164.51      161.05     25.53 o 
  -8   5  10      958.54      948.34     31.28 o 
  -7   5  10      384.11      373.90     20.94 o 
  -6   5  10      174.58      203.50     15.92 o 
  -5   5  10        5.27       -4.98     10.37 o 
  -4   5  10      173.28      216.41     16.03 o 
  -3   5  10      216.89      236.31     14.90 o 
  -2   5  10       24.05       38.46      9.94 o 
  -1   5  10      224.96      262.40     15.23 o 
   0   5  10       55.68       68.45     11.34 o 
   1   5  10      293.43      277.91     20.50 o 
   2   5  10       71.11       46.79     11.74 o 
   3   5  10        6.32        2.60     12.27 o 
   4   5  10      370.45      316.52     21.78 o 
   5   5  10       75.40       71.10     19.81 o 
   6   5  10      186.11      187.80     23.31 o 
   7   5  10        6.54        3.74     29.87 o 
   8   5  10       95.49      161.50     27.11 o 
   9   5  10      156.24      187.06     41.25 o 
  10   5  10        1.86      -14.43     36.98 o 
 -13   6  10        4.92       -4.28     40.86 o 
 -12   6  10       62.58       57.04     35.43 o 
 -11   6  10      415.05      384.53     41.85 o 
 -10   6  10      130.56      105.54     34.33 o 
  -9   6  10      204.90      146.90     24.65 o 
  -8   6  10      150.10      107.65     18.54 o 
  -7   6  10        9.23       10.57     14.79 o 
  -6   6  10        9.01       14.55     13.79 o 
  -5   6  10       72.13       77.69     13.85 o 
  -4   6  10      114.90      143.31     15.93 o 
  -3   6  10       45.33       34.95     10.29 o 
  -2   6  10      706.78      767.57     25.06 o 
  -1   6  10      119.06      129.35     12.06 o 
   0   6  10      227.19      223.35     16.59 o 
   1   6  10      237.61      251.63     19.30 o 
   2   6  10       34.61       24.90     17.28 o 
   3   6  10       21.35        8.00     17.06 o 
   4   6  10        5.15        3.87     17.52 o 
   5   6  10       21.71       34.39     20.59 o 
   6   6  10        9.24       18.03     28.45 o 
   7   6  10       42.97       57.17     23.48 o 
   8   6  10        1.03       -9.58     24.60 o 
   9   6  10       64.94       55.99     27.71 o 
  10   6  10       71.33      120.72     36.00 o 
 -13   7  10       73.25       20.24     43.07 o 
 -12   7  10       57.52       91.20     68.98 o 
 -11   7  10        3.94       39.38     41.40 o 
 -10   7  10       45.98       46.28     59.36 o 
  -9   7  10      194.60      192.01     33.56 o 
  -8   7  10       82.90       94.10     21.75 o 
  -7   7  10      169.81      170.82     20.13 o 
  -6   7  10       48.49       14.70     14.53 o 
  -5   7  10     1192.78     1170.18     33.74 o 
  -4   7  10      464.03      504.04     23.56 o 
  -3   7  10      431.83      418.42     22.81 o 
  -2   7  10       95.87      124.81     15.49 o 
  -1   7  10        0.25      -13.51     13.51 o 
   0   7  10       41.61       57.71     14.11 o 
   1   7  10      397.36      388.39     38.06 o 
   2   7  10       99.86      130.79     31.89 o 
   3   7  10      416.21      423.67     27.81 o 
   4   7  10      204.02      232.54     34.14 o 
   5   7  10       75.45       68.98     21.78 o 
   6   7  10       33.27       18.58     22.59 o 
   7   7  10      186.07      229.05     27.71 o 
   8   7  10       66.52       75.79     26.71 o 
   9   7  10       35.54       14.96     28.10 o 
 -13   8  10      174.14      145.07     85.00 o 
 -12   8  10        6.01      -33.44     40.08 o 
 -11   8  10      109.61       40.89     38.55 o 
 -10   8  10      646.80      637.85     60.74 o 
  -9   8  10        0.19      -14.33     30.74 o 
  -8   8  10      514.40      556.71     36.32 o 
  -7   8  10        3.39      -21.17     21.17 o 
  -6   8  10      581.86      550.12     32.29 o 
  -5   8  10     1427.69     1536.19     56.92 o 
  -4   8  10       77.11      105.95     37.16 o 
  -3   8  10      537.59      557.28     33.73 o 
  -2   8  10       29.18       42.69     19.87 o 
  -1   8  10       93.77       82.37     29.54 o 
   0   8  10      166.88      114.34     31.44 o 
   1   8  10        4.32      -25.13     27.17 o 
   2   8  10     1350.19     1365.76     91.16 o 
   3   8  10     1191.20     1159.20     56.92 o 
   4   8  10      304.25      261.95     26.35 o 
   5   8  10       94.50       74.23     22.36 o 
   6   8  10       19.80      -21.79     21.79 o 
   7   8  10      174.49      228.68     28.48 o 
   8   8  10        3.99       24.77     27.09 o 
   9   8  10       19.02      -24.74     31.22 o 
 -12   9  10        9.90      -14.21     42.47 o 
 -11   9  10      197.11      146.02     45.55 o 
 -10   9  10      330.58      230.26     49.27 o 
  -9   9  10      416.16      396.06     52.42 o 
  -8   9  10       18.83       54.11     38.39 o 
  -7   9  10      754.20      763.11     42.64 o 
  -6   9  10      352.18      327.90     31.03 o 
  -5   9  10      489.44      428.73     37.68 o 
  -4   9  10       17.35      -13.28     31.60 o 
  -3   9  10      872.09      880.52     59.27 o 
  -2   9  10        3.14       14.56     31.26 o 
  -1   9  10      764.01      732.61     53.25 o 
   0   9  10      270.64      247.90     37.46 o 
   1   9  10      409.43      341.65     51.74 o 
   2   9  10     1252.70     1312.19     76.06 o 
   3   9  10       25.38       29.77     29.31 o 
   4   9  10       45.55       60.38     24.67 o 
   5   9  10        1.31       -7.31     24.33 o 
   6   9  10        2.79      -23.77     27.50 o 
   7   9  10      241.94      247.31     36.81 o 
   8   9  10       26.13       26.36     28.67 o 
 -11  10  10       11.74      -32.35     41.88 o 
 -10  10  10       57.28       67.66     44.68 o 
  -9  10  10      779.15      763.50     96.09 o 
  -8  10  10      458.24      420.01     60.36 o 
  -7  10  10      331.03      380.82     51.10 o 
  -6  10  10     1093.45     1113.60     58.71 o 
  -5  10  10      350.61      272.36     33.45 o 
  -4  10  10      279.66      276.04     55.43 o 
  -3  10  10       34.29       23.85     31.75 o 
  -2  10  10      212.94      278.01     39.67 o 
  -1  10  10      197.98      160.09     37.23 o 
   0  10  10       45.46      -32.83     32.83 o 
   1  10  10       69.54       66.82     35.67 o 
   2  10  10      394.00      361.56     59.13 o 
   3  10  10     1080.79     1066.42     57.91 o 
   4  10  10      887.29      840.51     71.92 o 
   5  10  10       39.88       49.78     27.34 o 
   6  10  10      519.84      552.10     41.28 o 
   7  10  10      102.16       99.22     30.38 o 
   8  10  10      150.34      145.36     38.94 o 
 -11  11  10      183.04      209.65     50.22 o 
 -10  11  10      727.81      694.57     68.45 o 
  -9  11  10      117.52      221.01     49.27 o 
  -8  11  10       11.38       23.55     42.65 o 
  -7  11  10      245.64      205.68     44.29 o 
  -6  11  10        0.74       27.92     39.67 o 
  -5  11  10      162.70      146.62     39.88 o 
  -4  11  10     1233.81     1242.61     76.85 o 
  -3  11  10      201.55      226.11     73.91 o 
  -2  11  10     1286.00     1361.59    130.58 o 
  -1  11  10      731.13      637.64    144.13 o 
   0  11  10        9.48       43.46     62.83 o 
   1  11  10      152.94      120.41     59.13 o 
   2  11  10      990.49      874.12     66.78 o 
   3  11  10      202.56      175.20     37.18 o 
   4  11  10      278.43      284.93     56.67 o 
   5  11  10       61.14       59.20     27.91 o 
   6  11  10       41.27       83.69     31.14 o 
   7  11  10       30.48       28.98     31.00 o 
 -10  12  10      130.35      107.27     49.27 o 
  -9  12  10     1472.40     1609.20     99.61 o 
  -8  12  10      708.67      644.67    129.35 o 
  -7  12  10      191.76      179.59     46.05 o 
  -6  12  10      302.94      279.37     49.27 o 
  -5  12  10      614.41      682.07     61.49 o 
  -4  12  10       52.28       29.15     77.61 o 
  -3  12  10      670.22      714.06     68.98 o 
  -2  12  10       83.50       87.35     40.86 o 
  -1  12  10        0.70        2.86     37.23 o 
   0  12  10       64.85      -25.46     39.42 o 
   1  12  10        2.79      -73.61     80.07 o 
   2  12  10       47.48       94.27     44.29 o 
   3  12  10     2193.50     2301.37    107.63 o 
   4  12  10      154.43      164.13     52.97 o 
   5  12  10      800.09      807.35     48.44 o 
   6  12  10       19.27       13.31     30.52 o 
  -9  13  10       47.98       63.56     49.09 o 
  -8  13  10       76.57       86.46     68.98 o 
  -7  13  10      175.42      135.93     46.49 o 
  -6  13  10      155.73      172.15     46.49 o 
  -5  13  10        0.80      -13.96     82.54 o 
  -4  13  10       76.67       34.67     43.07 o 
  -3  13  10     1406.90     1402.18     88.69 o 
  -2  13  10      755.07      740.47     64.16 o 
  -1  13  10      781.05      765.25     63.34 o 
   0  13  10      192.21      177.84     47.21 o 
   1  13  10       20.82       -4.93     39.67 o 
   2  13  10      592.14      501.60     59.27 o 
   3  13  10      666.70      621.30     71.45 o 
   4  13  10       15.13       30.98     40.69 o 
   5  13  10        4.07       44.35     54.20 o 
  -7  14  10      130.11       74.82     57.90 o 
  -6  14  10      710.43      842.65     75.09 o 
  -5  14  10       11.56      -14.91     43.35 o 
  -4  14  10      234.32      180.27     46.59 o 
  -3  14  10       12.52       34.77     42.47 o 
  -2  14  10      533.54      585.82     59.66 o 
  -1  14  10        1.27      -40.34     64.06 o 
   0  14  10       11.40       83.06     75.14 o 
   1  14  10       59.90      -50.64     71.45 o 
   2  14  10      409.30      510.00     68.98 o 
   3  14  10        0.81       47.11     42.02 o 
   4  14  10      756.56      951.01     93.62 o 
  -6  15  10      415.41      386.77     58.57 o 
  -5  15  10      199.16      167.60     50.70 o 
  -4  15  10      469.27      463.54     59.66 o 
  -3  15  10      216.31      267.03     53.71 o 
  -2  15  10       43.80      -39.11     44.02 o 
  -1  15  10      253.64      308.86     52.87 o 
   0  15  10      107.67       81.30     56.67 o 
   1  15  10       14.70      -49.27     49.27 o 
   2  15  10       13.73      -39.42     54.20 o 
 -13   0  11      328.05      194.64     86.23 o 
 -11   0  11      573.13      532.17    108.40 o 
  -9   0  11      284.41      321.62     49.20 o 
  -7   0  11        2.41        4.93     21.49 o 
  -5   0  11     1511.36     1528.01     39.95 o 
  -3   0  11      893.88      936.22    115.80 o 
  -1   0  11      343.94      374.49     88.69 o 
   1   0  11       78.39      189.71     93.62 o 
   3   0  11      221.92      209.42     39.42 o 
   5   0  11        1.06       -4.75     21.54 o 
   7   0  11      197.46      209.80     34.63 o 
   9   0  11       54.05       66.52     37.30 o 
 -14   1  11      160.11       90.37     60.08 o 
 -13   1  11        2.03      -22.90     61.83 o 
 -12   1  11       32.27       59.36     64.18 o 
 -11   1  11      558.39      616.11     82.54 o 
 -10   1  11      145.21      195.82     33.65 o 
  -9   1  11      419.41      432.45     37.02 o 
  -8   1  11      132.84      104.63     27.22 o 
  -7   1  11      280.70      276.76     19.12 o 
  -6   1  11     1115.74     1173.88     26.34 o 
  -5   1  11       25.71       10.72      9.52 o 
  -4   1  11      323.54      340.16     26.84 o 
  -3   1  11       12.90        3.86     20.00 o 
  -2   1  11       55.50       55.39     50.43 o 
  -1   1  11      372.50      353.79     64.39 o 
   0   1  11      149.12      150.29     60.90 o 
   1   1  11      986.21     1088.98    142.90 o 
   2   1  11      553.96      531.26     49.27 o 
   3   1  11        4.17      -21.72     21.72 o 
   4   1  11       11.87       12.32     12.47 o 
   5   1  11       33.73       19.79     15.86 o 
   6   1  11      219.57      217.65     22.37 o 
   7   1  11       37.36       51.74     21.89 o 
   8   1  11      111.87      160.61     26.23 o 
   9   1  11       12.82       27.49     25.11 o 
  10   1  11        2.57       -0.35     26.23 o 
 -14   2  11       98.03      112.55     65.93 o 
 -13   2  11       15.51      -53.92     53.92 o 
 -12   2  11      149.90      139.95     61.83 o 
 -11   2  11      274.41      350.17     66.92 o 
 -10   2  11      349.20      297.47     35.72 o 
  -9   2  11      263.16      233.76     31.72 o 
  -8   2  11       78.21       71.62     23.18 o 
  -7   2  11      498.11      404.28     22.80 o 
  -6   2  11     1177.26     1185.68     26.70 o 
  -5   2  11      103.66      104.97      9.22 o 
  -4   2  11      874.48      904.80     22.47 o 
  -3   2  11        7.33      -19.34     21.63 o 
  -2   2  11       86.04       55.14     50.43 o 
  -1   2  11      241.04      274.33     63.43 o 
   0   2  11        6.19       26.72     56.12 o 
   1   2  11      878.59      844.69     89.93 o 
   2   2  11        0.40      -16.28     19.98 o 
   3   2  11      210.60      237.08     17.48 o 
   4   2  11        1.29       -3.36     13.02 o 
   5   2  11      271.30      232.77     20.02 o 
   6   2  11      323.69      357.46     25.19 o 
   7   2  11      162.06      151.54     23.72 o 
   8   2  11      360.38      363.34     30.29 o 
   9   2  11       94.27      103.75     26.07 o 
  10   2  11        8.89        8.10     27.23 o 
 -14   3  11        9.92      -67.64     77.61 o 
 -13   3  11      122.75      105.80     60.31 o 
 -12   3  11      344.70      340.28     68.80 o 
 -11   3  11       21.92       -6.74     32.17 o 
 -10   3  11     1032.61     1064.98     45.38 o 
  -9   3  11       63.10       75.88     20.94 o 
  -8   3  11      274.95      280.24     24.51 o 
  -7   3  11      240.64      207.01     21.70 o 
  -6   3  11     1232.43     1191.53     27.17 o 
  -5   3  11       71.06       89.28      9.49 o 
  -4   3  11      938.22      949.98     20.66 o 
  -3   3  11      665.35      658.52     42.24 o 
  -2   3  11      670.96      649.63     41.02 o 
  -1   3  11      150.68       96.16     24.37 o 
   0   3  11     1149.43     1153.42    173.69 o 
   1   3  11       56.06       55.72     64.06 o 
   2   3  11      879.78      771.87     92.50 o 
   3   3  11      176.92      183.27     14.73 o 
   4   3  11       17.93      -14.29     14.29 o 
   5   3  11      257.37      244.87     20.70 o 
   6   3  11      348.95      342.32     25.55 o 
   7   3  11      747.80      830.47     45.16 o 
   8   3  11      325.08      376.50     30.51 o 
   9   3  11        0.86      -20.77     24.77 o 
 -13   4  11       20.87        8.91     35.48 o 
 -12   4  11       61.16       61.65     36.56 o 
 -11   4  11      225.99      232.73     36.82 o 
 -10   4  11      323.25      383.33     49.12 o 
  -9   4  11        0.46       -4.00     20.42 o 
  -8   4  11     1196.98     1203.16     44.87 o 
  -7   4  11      219.28      202.22     21.67 o 
  -6   4  11      739.98      699.92     24.85 o 
  -5   4  11      960.51      934.80     22.45 o 
  -4   4  11       88.75      118.93     11.00 o 
  -3   4  11      182.28      221.05     12.88 o 
  -2   4  11       17.69       -4.15     14.27 o 
  -1   4  11      117.30      162.61     81.30 o 
   0   4  11     2851.10     2850.55    216.81 o 
   1   4  11      301.63      315.94     48.06 o 
   2   4  11     1426.77     1483.06     45.77 o 
   3   4  11        4.79        5.01     13.37 o 
   4   4  11     1446.32     1399.44     44.27 o 
   5   4  11      420.94      404.04     24.94 o 
   6   4  11      597.80      641.88     32.48 o 
   7   4  11      873.24      985.35     70.41 o 
   8   4  11      119.55      140.77     29.16 o 
   9   4  11        0.08      -24.77     24.77 o 
 -13   5  11      569.62      501.01     92.13 o 
 -12   5  11       30.25      -21.96     32.04 o 
 -11   5  11      784.61      821.55     54.90 o 
 -10   5  11       83.27       99.54     55.40 o 
  -9   5  11      445.76      465.59     41.89 o 
  -8   5  11        4.01        7.87     20.58 o 
  -7   5  11      301.83      265.01     23.66 o 
  -6   5  11       15.34        8.45     18.51 o 
  -5   5  11     1458.86     1520.73     44.23 o 
  -4   5  11      372.57      326.88     14.00 o 
  -3   5  11      238.85      255.90     13.20 o 
  -2   5  11     3489.75     3727.62     93.87 o 
  -1   5  11     3887.79     4042.63    127.09 o 
   0   5  11      526.38      454.29     23.19 o 
   1   5  11     2813.62     2853.61     90.43 o 
   2   5  11      180.98      234.29     18.91 o 
   3   5  11       93.86       79.24     26.62 o 
   4   5  11        1.68      -20.27     20.27 o 
   5   5  11      829.11      906.60     36.78 o 
   6   5  11       41.41       40.78     20.72 o 
   7   5  11     1773.58     1944.84     65.26 o 
   8   5  11        6.44       48.50     25.38 o 
   9   5  11      279.15      322.35     32.81 o 
 -13   6  11        9.05       14.78     41.87 o 
 -12   6  11      358.16      270.66     67.75 o 
 -11   6  11        7.35      -29.82     32.83 o 
 -10   6  11      314.59      350.65     39.71 o 
  -9   6  11      907.15     1008.34     48.25 o 
  -8   6  11      182.22      175.99     31.40 o 
  -7   6  11     1119.40     1140.59     43.65 o 
  -6   6  11      940.78      903.68     61.79 o 
  -5   6  11      257.01      249.25     22.40 o 
  -4   6  11     1194.18     1224.47     46.32 o 
  -3   6  11      305.61      269.01     21.55 o 
  -2   6  11      113.23      136.51     16.65 o 
  -1   6  11      239.06      258.78     21.13 o 
   0   6  11      252.79      287.61     22.73 o 
   1   6  11      759.40      753.24     35.58 o 
   2   6  11      855.54      939.26    123.19 o 
   3   6  11     3220.88     3378.10    163.11 o 
   4   6  11      155.66      140.95     19.85 o 
   5   6  11      457.92      464.44     35.92 o 
   6   6  11      384.27      375.27     28.44 o 
   7   6  11       19.52       25.68     23.97 o 
   8   6  11       20.04       44.15     26.22 o 
   9   6  11       10.93      -15.58     26.01 o 
 -12   7  11      643.34      611.01     80.07 o 
 -11   7  11       95.75       51.14     42.08 o 
 -10   7  11     1250.00     1179.09     64.29 o 
  -9   7  11      155.82      146.30     34.62 o 
  -8   7  11      128.43       76.47     23.41 o 
  -7   7  11      108.00       33.88     21.60 o 
  -6   7  11       57.98       78.92     37.46 o 
  -5   7  11      102.33      122.12     22.17 o 
  -4   7  11     2344.58     2523.65     83.01 o 
  -3   7  11      150.53      197.39     44.35 o 
  -2   7  11     1797.49     1930.27     78.09 o 
  -1   7  11       89.98       33.80     27.57 o 
   0   7  11     1402.05     1337.10     75.14 o 
   1   7  11       98.76       66.68     29.80 o 
   2   7  11      271.71      233.70     57.90 o 
   3   7  11       33.45       72.46     29.56 o 
   4   7  11     1150.89     1151.39     43.03 o 
   5   7  11      580.93      578.83     32.72 o 
   6   7  11      215.77      225.72     25.94 o 
   7   7  11        1.76      -14.70     23.48 o 
   8   7  11      639.27      717.19     41.60 o 
 -12   8  11       33.60       19.71     41.87 o 
 -11   8  11       17.62       55.11     40.27 o 
 -10   8  11       26.49        0.14     38.06 o 
  -9   8  11      212.33      152.80     34.85 o 
  -8   8  11      859.02      913.83     46.29 o 
  -7   8  11      630.27      685.51     35.88 o 
  -6   8  11     1583.39     1803.89     59.86 o 
  -5   8  11     2851.41     2765.68     87.10 o 
  -4   8  11        2.33       16.98     31.75 o 
  -3   8  11        5.70       -7.22     29.39 o 
  -2   8  11      125.30       58.91     32.03 o 
  -1   8  11      543.18      610.33     48.90 o 
   0   8  11        3.82      -26.12     27.78 o 
   1   8  11      821.91      832.22     56.83 o 
   2   8  11     1129.81     1113.98     97.32 o 
   3   8  11      732.33      735.70     97.32 o 
   4   8  11       68.97       69.74     22.35 o 
   5   8  11       54.44       52.85     24.43 o 
   6   8  11       18.65        6.77     23.72 o 
   7   8  11       47.81       80.23     26.12 o 
   8   8  11       24.53       17.88     34.49 o 
 -11   9  11      159.01       90.15     42.65 o 
 -10   9  11       80.46       47.44     42.28 o 
  -9   9  11      186.32      152.59     42.82 o 
  -8   9  11      337.24      370.40     49.09 o 
  -7   9  11      379.00      367.77     33.92 o 
  -6   9  11      270.21      291.15     34.48 o 
  -5   9  11      393.81      445.60     53.50 o 
  -4   9  11      155.86      153.10     91.16 o 
  -3   9  11      893.59     1013.77    124.42 o 
  -2   9  11        2.71      -43.12     43.12 o 
  -1   9  11     1368.04     1534.91     98.55 o 
   0   9  11       19.53      -39.42     39.42 o 
   1   9  11      289.17      312.70     87.46 o 
   2   9  11       60.11       51.56     36.47 o 
   3   9  11       56.92       43.89     32.55 o 
   4   9  11      216.98      201.67     36.46 o 
   5   9  11      159.43      163.01     26.35 o 
   6   9  11      118.86      122.15     26.86 o 
   7   9  11      238.61      279.42     33.92 o 
 -11  10  11      120.48      119.08     46.28 o 
 -10  10  11      194.40      145.48     46.49 o 
  -9  10  11       62.38       25.20     44.29 o 
  -8  10  11      154.54      108.69     71.45 o 
  -7  10  11      269.07      292.96     47.40 o 
  -6  10  11      240.14      251.29     33.17 o 
  -5  10  11      143.35      168.39     31.26 o 
  -4  10  11       39.83        8.87     35.67 o 
  -3  10  11      168.44      162.84     51.74 o 
  -2  10  11      134.09       82.90     40.65 o 
  -1  10  11      356.92      430.29     99.78 o 
   0  10  11      143.21      145.13     37.67 o 
   1  10  11       25.12       13.16     36.18 o 
   2  10  11      431.35      430.17     64.06 o 
   3  10  11      231.23      230.93     37.85 o 
   4  10  11      306.89      365.28     43.45 o 
   5  10  11       79.18       60.97     28.23 o 
   6  10  11       50.43       76.93     29.60 o 
   7  10  11       18.35       11.55     28.56 o 
 -10  11  11      246.50      271.10     57.90 o 
  -9  11  11      547.87      544.47     61.24 o 
  -8  11  11       25.97      -18.48     42.08 o 
  -7  11  11      161.18      188.59     47.07 o 
  -6  11  11       34.93       22.00     40.44 o 
  -5  11  11      127.98      180.74     42.28 o 
  -4  11  11       63.52       82.51     38.23 o 
  -3  11  11        7.80       32.35     37.87 o 
  -2  11  11      131.29      140.20     64.06 o 
  -1  11  11        2.89       44.02     37.67 o 
   0  11  11       87.50      124.51     40.08 o 
   1  11  11       19.70      -28.10     50.51 o 
   2  11  11      124.63      190.11     44.49 o 
   3  11  11      245.93      292.87     55.43 o 
   4  11  11        6.97       10.49     36.70 o 
   5  11  11      112.65      122.35     38.21 o 
   6  11  11        2.40       16.99     29.72 o 
  -9  12  11       51.65        9.03     46.28 o 
  -8  12  11      255.88      179.65     71.45 o 
  -7  12  11       36.25       -3.91     42.08 o 
  -6  12  11        0.70      -39.19     39.19 o 
  -5  12  11       16.45       55.59     44.35 o 
  -4  12  11      127.15      147.13     44.07 o 
  -3  12  11       57.53       54.20     39.88 o 
  -2  12  11      284.64      317.23     47.21 o 
  -1  12  11        1.24       -9.19     39.19 o 
   0  12  11       83.26       82.76     41.64 o 
   1  12  11       17.29       24.64     40.44 o 
   2  12  11       46.72       30.76     42.82 o 
   3  12  11        5.25       37.82     37.18 o 
   4  12  11        1.87      -10.18     38.94 o 
   5  12  11        0.18       33.31     41.88 o 
  -8  13  11      184.38      195.23     51.66 o 
  -7  13  11       14.81      -26.18     44.86 o 
  -6  13  11       84.28       47.63     46.28 o 
  -5  13  11       29.44        0.78     71.45 o 
  -4  13  11        1.91      -29.56     41.87 o 
  -3  13  11       71.06      125.86     43.85 o 
  -2  13  11       47.47       88.27     43.60 o 
  -1  13  11       11.40       47.46     43.35 o 
   0  13  11       68.97      147.54     45.81 o 
   1  13  11        7.88      -36.51     49.27 o 
   2  13  11       42.94       39.50     44.49 o 
   3  13  11       44.38       40.99     37.85 o 
   4  13  11       78.49      104.21     40.91 o 
  -6  14  11       58.22       70.31     47.76 o 
  -5  14  11       44.51       92.39     46.05 o 
  -4  14  11       31.30       25.72     43.85 o 
  -3  14  11      156.97      152.95     71.45 o 
  -2  14  11        8.42      -41.40     41.40 o 
  -1  14  11      227.14      243.66     50.36 o 
   0  14  11        2.94        3.70     43.07 o 
   1  14  11       22.49      -67.46     68.98 o 
   2  14  11      173.25      158.20     44.40 o 
  -3  15  11      335.37      376.08     64.06 o 
  -2  15  11      116.60      129.82     48.81 o 
  -1  15  11      126.89      106.45     49.12 o 
 -12   0  12       39.97      118.26     91.16 o 
 -10   0  12     3134.69     3438.54    164.54 o 
  -8   0  12     1256.87     1230.76     77.90 o 
  -6   0  12     1866.97     1715.01     52.72 o 
  -4   0  12      139.92      113.75     35.72 o 
  -2   0  12      308.18      241.45     83.77 o 
   0   0  12     2990.10     3594.60    275.94 o 
   2   0  12     2050.42     2035.05    113.33 o 
   4   0  12       35.61       46.81     39.42 o 
   6   0  12      136.27      104.33     27.88 o 
   8   0  12       21.53        3.94     32.80 o 
 -13   1  12       11.40      -35.77     65.17 o 
 -12   1  12      200.91      121.96     60.97 o 
 -11   1  12      692.64      585.29     79.14 o 
 -10   1  12      891.63      910.50     53.01 o 
  -9   1  12      153.40      181.62     31.71 o 
  -8   1  12        9.47      -14.82     18.78 o 
  -7   1  12      273.40      252.48     22.38 o 
  -6   1  12     1783.49     1868.17     43.24 o 
  -5   1  12     2200.88     2198.55     49.81 o 
  -4   1  12       21.02      -15.23     27.16 o 
  -3   1  12     2497.92     2675.85    148.08 o 
  -2   1  12      633.56      534.57     75.77 o 
  -1   1  12       78.63       -7.50     56.60 o 
   0   1  12      396.14      456.65     81.30 o 
   1   1  12      136.65      -88.69     88.69 o 
   2   1  12        8.56      -22.17     22.17 o 
   3   1  12      377.83      374.89     33.10 o 
   4   1  12       71.29       32.63     28.71 o 
   5   1  12     1053.53     1176.57     38.97 o 
   6   1  12      956.08     1053.08     48.01 o 
   7   1  12      485.46      556.52     31.18 o 
   8   1  12      132.57      150.00     25.82 o 
   9   1  12       86.35       91.84     26.64 o 
 -13   2  12      271.41      196.32     63.43 o 
 -12   2  12       10.12       -2.29     61.39 o 
 -11   2  12      241.30      318.97     68.67 o 
 -10   2  12      183.58      204.95     26.32 o 
  -9   2  12      534.67      574.72     32.60 o 
  -8   2  12       48.83       33.45     19.56 o 
  -7   2  12      842.67      797.69     34.21 o 
  -6   2  12        4.49      -10.97     15.60 o 
  -5   2  12      235.41      186.80     23.93 o 
  -4   2  12      405.16      323.30     25.01 o 
  -3   2  12     3067.34     2947.63    171.66 o 
  -2   2  12     4079.72     3588.79    184.64 o 
  -1   2  12     3985.41     4311.84    301.81 o 
   0   2  12      409.98      372.03    110.87 o 
   1   2  12     2014.29     2098.92    247.61 o 
   2   2  12      264.77      241.84     25.96 o 
   3   2  12      860.95      866.94     48.69 o 
   4   2  12       42.00       32.66     30.45 o 
   5   2  12      253.12      238.44     18.90 o 
   6   2  12      212.44      210.18     22.41 o 
   7   2  12       76.62       56.28     21.47 o 
   8   2  12      105.34      112.61     24.62 o 
   9   2  12       65.36       44.41     25.95 o 
 -13   3  12      172.72      199.85     53.49 o 
 -12   3  12        8.81       22.16     33.29 o 
 -11   3  12       27.84       12.51     34.51 o 
 -10   3  12      285.85      266.15     27.39 o 
  -9   3  12      260.97      263.19     25.61 o 
  -8   3  12       15.18        0.06     19.14 o 
  -7   3  12       17.03      -18.12     18.12 o 
  -6   3  12     1373.84     1382.44     50.23 o 
  -5   3  12        0.61      -10.18     10.18 o 
  -4   3  12     1105.56     1082.04     79.53 o 
  -3   3  12       39.43        3.26     45.69 o 
  -2   3  12     2523.56     2436.67     98.40 o 
  -1   3  12     2988.40     3219.59    147.63 o 
   0   3  12       83.32      103.35     28.19 o 
   1   3  12      169.94      144.18     32.87 o 
   2   3  12        2.09        1.28     21.72 o 
   3   3  12       63.98       35.80     27.71 o 
   4   3  12      598.53      597.53     71.15 o 
   5   3  12        4.02       17.85     16.43 o 
   6   3  12     1529.50     1571.73     61.84 o 
   7   3  12      452.52      487.65     30.78 o 
   8   3  12        2.42        3.65     32.00 o 
   9   3  12        4.23       -9.38     25.05 o 
 -13   4  12       97.39      113.75     41.33 o 
 -12   4  12       18.26      -53.91     53.91 o 
 -11   4  12      230.48      238.20     37.55 o 
 -10   4  12      138.61      146.43     42.14 o 
  -9   4  12       18.62        4.04     21.22 o 
  -8   4  12       57.09       46.98     20.36 o 
  -7   4  12       27.35       38.26     19.08 o 
  -6   4  12      638.74      594.46     28.94 o 
  -5   4  12      103.18      100.55     17.02 o 
  -4   4  12      357.45      351.06     19.55 o 
  -3   4  12      198.94      200.05     58.77 o 
  -2   4  12       53.50        5.56     27.87 o 
  -1   4  12      896.22      748.98    118.26 o 
   0   4  12      667.44      904.19    133.04 o 
   1   4  12      597.13      548.02     96.09 o 
   2   4  12      431.71      373.73     41.41 o 
   3   4  12        3.54       -6.89     17.13 o 
   4   4  12      169.85      144.95     16.10 o 
   5   4  12        8.57       11.55     17.77 o 
   6   4  12      402.41      459.00     28.01 o 
   7   4  12      379.45      406.94     31.29 o 
   8   4  12       29.57       17.56     24.11 o 
 -13   5  12        2.57       55.84     41.87 o 
 -12   5  12      187.43      185.58     48.01 o 
 -11   5  12      163.99      156.03     35.79 o 
 -10   5  12      448.22      450.87     47.62 o 
  -9   5  12       22.96       -6.09     21.36 o 
  -8   5  12       36.62       33.54     20.69 o 
  -7   5  12       67.53       94.70     22.53 o 
  -6   5  12      175.90      104.66     20.34 o 
  -5   5  12      372.69      382.57     24.35 o 
  -4   5  12       50.07       36.89     12.30 o 
  -3   5  12       72.09       53.18     21.83 o 
  -2   5  12      100.58      102.75     26.54 o 
  -1   5  12       48.84       -4.93     78.84 o 
   0   5  12       93.32       81.30     88.69 o 
   1   5  12      246.48      261.92     32.03 o 
   2   5  12      603.59      646.01     35.17 o 
   3   5  12      122.74      131.35     21.89 o 
   4   5  12      156.36      138.86     44.92 o 
   5   5  12      185.60      164.50     20.27 o 
   6   5  12      124.94      129.34     22.28 o 
   7   5  12      253.00      251.34     26.91 o 
   8   5  12       78.73       90.15     25.69 o 
 -12   6  12       60.57       57.26     51.74 o 
 -11   6  12        0.39      -36.15     53.24 o 
 -10   6  12       57.04       74.33     49.26 o 
  -9   6  12        0.96      -23.12     24.63 o 
  -8   6  12      100.85      126.93     23.36 o 
  -7   6  12        0.65       -1.39     19.80 o 
  -6   6  12       76.41       69.23     20.45 o 
  -5   6  12      393.84      385.81     25.89 o 
  -4   6  12      205.01      227.12     27.87 o 
  -3   6  12       26.65       54.30     21.31 o 
  -2   6  12      395.28      413.49     34.80 o 
  -1   6  12        2.97      -20.47     44.35 o 
   0   6  12        8.34       -3.25     23.64 o 
   1   6  12      132.17      150.06     67.75 o 
   2   6  12      153.73      126.69     28.32 o 
   3   6  12       31.14       42.50     21.78 o 
   4   6  12      140.52      132.76     25.57 o 
   5   6  12      102.70       98.14     25.84 o 
   6   6  12       41.81       51.83     21.92 o 
   7   6  12      170.42      238.46     27.11 o 
   8   6  12       92.53       91.91     25.97 o 
 -12   7  12        0.48      -23.21     38.55 o 
 -11   7  12      114.87      109.95     42.82 o 
 -10   7  12        0.72      -10.85     33.12 o 
  -9   7  12      379.34      460.75     43.38 o 
  -8   7  12       10.06        1.88     22.04 o 
  -7   7  12      192.47      171.92     23.52 o 
  -6   7  12        0.72      -11.20     20.91 o 
  -5   7  12      163.62      154.39     22.73 o 
  -4   7  12      200.13      222.88     34.49 o 
  -3   7  12       39.70       74.53     28.05 o 
  -2   7  12      116.51      123.98     29.92 o 
  -1   7  12       90.90       96.41     38.19 o 
   0   7  12        6.15        3.00     32.03 o 
   1   7  12      165.60      198.16     35.72 o 
   2   7  12       22.86       40.00     68.98 o 
   3   7  12      587.09      639.82     43.14 o 
   4   7  12        6.06       15.23     26.30 o 
   5   7  12       10.31      -20.00     20.00 o 
   6   7  12       19.02       12.04     23.51 o 
   7   7  12        0.35        5.97     23.89 o 
 -11   8  12        1.16       27.22     42.65 o 
 -10   8  12       88.31       75.44     68.98 o 
  -9   8  12      113.27      142.90     41.05 o 
  -8   8  12      108.98       70.99     33.44 o 
  -7   8  12        4.27       -8.95     25.96 o 
  -6   8  12      261.75      291.44     27.10 o 
  -5   8  12     1031.25      997.49     51.30 o 
  -4   8  12     1033.48     1205.66     71.24 o 
  -3   8  12       31.18       64.73     68.98 o 
  -2   8  12      133.15      151.36     32.37 o 
  -1   8  12        0.42       13.18     27.88 o 
   0   8  12       46.17       17.76     30.02 o 
   1   8  12      128.83      134.88     34.11 o 
   2   8  12       90.56      103.13     34.80 o 
   3   8  12      232.82      274.28     41.88 o 
   4   8  12        0.03      -22.99     30.78 o 
   5   8  12       73.92       64.59     22.61 o 
   6   8  12       69.14       57.48     23.54 o 
   7   8  12       40.81       17.95     25.25 o 
 -11   9  12       23.90      -18.07     56.67 o 
 -10   9  12      269.62      310.17     51.10 o 
  -9   9  12      141.55      170.87     43.27 o 
  -8   9  12        2.22      -27.79     37.14 o 
  -7   9  12      226.26      212.65     30.23 o 
  -6   9  12      277.44      261.95     32.99 o 
  -5   9  12      518.44      482.54     38.30 o 
  -4   9  12      134.76      157.01     64.06 o 
  -3   9  12      620.52      608.63    101.01 o 
  -2   9  12       35.57       60.31     32.15 o 
  -1   9  12      271.83      299.98     40.76 o 
   0   9  12       84.67       64.11     32.26 o 
   1   9  12        2.75       17.54     34.11 o 
   2   9  12      475.46      477.60     51.66 o 
   3   9  12      315.48      357.10     97.32 o 
   4   9  12       27.56       37.08     33.14 o 
   5   9  12      138.79      129.14     35.43 o 
   6   9  12        2.96       -0.63     26.24 o 
 -10  10  12      227.15      234.54     49.61 o 
  -9  10  12        3.53      -16.75     40.76 o 
  -8  10  12      308.81      289.59     62.83 o 
  -7  10  12      209.25      207.87     42.98 o 
  -6  10  12      170.88      161.64     32.09 o 
  -5  10  12        0.42      -27.50     27.50 o 
  -4  10  12        7.59        4.14     36.18 o 
  -3  10  12      254.73      328.23     44.49 o 
  -2  10  12      174.27      194.09     38.39 o 
  -1  10  12       26.97       28.06     50.51 o 
   0  10  12      193.69      202.18     55.43 o 
   1  10  12       69.78       50.89     36.47 o 
   2  10  12      621.62      654.09     77.61 o 
   3  10  12      151.90      156.95     35.43 o 
   4  10  12      499.25      549.36     48.69 o 
   5  10  12        7.75        8.19     46.81 o 
  -9  11  12      112.08      189.09     49.09 o 
  -8  11  12      305.79      425.43     80.07 o 
  -7  11  12      193.88      191.21     65.29 o 
  -6  11  12       72.98       65.71     42.08 o 
  -5  11  12      142.19      100.16     85.00 o 
  -4  11  12      461.61      433.26     77.61 o 
  -3  11  12       89.21      107.63     40.27 o 
  -2  11  12      903.07      987.28     68.15 o 
  -1  11  12      188.98      200.64     66.52 o 
   0  11  12       34.63       50.18     38.55 o 
   1  11  12       51.25       83.64     42.28 o 
   2  11  12       86.05       84.82     41.18 o 
   3  11  12       27.61       -7.10     36.09 o 
   4  11  12      313.18      432.51     47.70 o 
   5  11  12       52.55       56.25     68.98 o 
  -8  12  12       52.67       51.28     44.86 o 
  -7  12  12      391.57      383.25     54.87 o 
  -6  12  12        4.65       69.31     67.75 o 
  -5  12  12        9.50       -3.91     49.27 o 
  -4  12  12       83.50       45.13     42.47 o 
  -3  12  12      133.79      150.10     43.12 o 
  -2  12  12      279.66      316.44     59.13 o 
  -1  12  12       74.47       96.91     46.81 o 
   0  12  12       52.38       89.93     42.47 o 
   1  12  12      934.88      926.66    113.33 o 
   2  12  12       63.63       60.85     45.19 o 
   3  12  12      847.29      850.02     67.75 o 
  -7  13  12       12.66       41.96     46.69 o 
  -6  13  12       41.69       94.14     48.69 o 
  -5  13  12      109.64       84.13     44.29 o 
  -4  13  12      169.07      223.77     55.43 o 
  -3  13  12      536.54      593.64     61.81 o 
  -2  13  12      225.22      230.09     47.76 o 
  -1  13  12      372.32      447.61     55.77 o 
   0  13  12      382.13      329.85     51.03 o 
   1  13  12       96.29       74.22     46.49 o 
   2  13  12      217.93      265.59     40.57 o 
  -4  14  12       17.27       21.41     43.60 o 
  -3  14  12        0.20       28.33     45.00 o 
  -2  14  12       95.65       94.19     49.27 o 
  -1  14  12       47.35       73.80     46.69 o 
 -13   0  13       12.07      -93.62     93.62 o 
 -11   0  13       60.37       39.42     91.16 o 
  -9   0  13       10.48      -10.55     62.83 o 
  -7   0  13       52.96       32.82     20.24 o 
  -5   0  13      856.18      768.82     81.30 o 
  -3   0  13      405.99      327.68     96.09 o 
  -1   0  13        1.67      -76.38     76.38 o 
   3   0  13      140.42      137.97     39.42 o 
   5   0  13      163.50      192.17     54.20 o 
   7   0  13      158.52      169.34     49.27 o 
 -13   1  13       68.98       67.38     69.42 o 
 -12   1  13       13.96       97.20     65.31 o 
 -11   1  13       52.20       68.15     61.68 o 
 -10   1  13      291.47      318.48     37.06 o 
  -9   1  13      162.31      150.85     29.02 o 
  -8   1  13      106.65       91.60     20.72 o 
  -7   1  13       69.10       35.77     17.26 o 
  -6   1  13      175.40      160.59     15.54 o 
  -5   1  13      543.75      463.02     48.32 o 
  -4   1  13        0.55      -17.24     17.24 o 
  -3   1  13       12.20       64.80     57.41 o 
  -2   1  13      166.57      234.77     68.67 o 
  -1   1  13       59.97       27.62     75.14 o 
   0   1  13      227.54      257.92     77.51 o 
   1   1  13       78.30      118.26     98.55 o 
   2   1  13      293.02      283.31     36.96 o 
   3   1  13       25.52       -9.09     25.22 o 
   4   1  13       51.67       39.42     29.62 o 
   5   1  13       26.02       14.78     33.10 o 
   6   1  13        0.62       12.61     17.51 o 
   7   1  13       91.32       91.37     19.86 o 
   8   1  13        2.92      -22.31     23.47 o 
 -13   2  13        4.07       34.38     36.01 o 
 -12   2  13       20.18       -1.95     34.83 o 
 -11   2  13      207.62      268.98     58.55 o 
 -10   2  13       63.68       67.94     32.87 o 
  -9   2  13       64.15       55.40     21.09 o 
  -8   2  13        2.85       16.49     18.62 o 
  -7   2  13       97.06       74.60     18.46 o 
  -6   2  13      424.74      421.42     24.12 o 
  -5   2  13      115.59      116.07     22.44 o 
  -4   2  13      145.58      159.68     23.83 o 
  -3   2  13      236.88      237.76     47.33 o 
  -2   2  13       74.02      149.70     76.38 o 
  -1   2  13      232.84      223.97     74.03 o 
   0   2  13      232.40      307.97    115.80 o 
   1   2  13      366.86      328.35     37.40 o 
   2   2  13      178.71      191.62     49.27 o 
   3   2  13       54.36       35.37     26.96 o 
   4   2  13       48.13       41.54     31.21 o 
   5   2  13       32.07       50.51     34.84 o 
   6   2  13      148.46      153.86     18.60 o 
   7   2  13       49.10       52.37     20.56 o 
   8   2  13       88.09      111.55     24.18 o 
 -12   3  13       27.17       -6.57     52.46 o 
 -11   3  13       79.88       27.87     33.64 o 
 -10   3  13       25.83      -24.64     24.64 o 
  -9   3  13      160.82      197.46     34.70 o 
  -8   3  13        6.92       -9.38     19.53 o 
  -7   3  13       96.99       77.59     18.36 o 
  -6   3  13      690.05      637.44     29.08 o 
  -5   3  13        0.52      -13.32     13.32 o 
  -4   3  13     1080.43     1066.93     74.29 o 
  -3   3  13        3.62       31.43     27.15 o 
  -2   3  13      150.69      169.87     52.82 o 
  -1   3  13        2.11      -23.19     60.68 o 
   0   3  13        1.22       19.25     33.26 o 
   1   3  13      479.23      441.14     62.83 o 
   2   3  13       24.20       33.61     24.20 o 
   3   3  13      359.88      303.96     33.67 o 
   4   3  13      188.39      134.49     34.71 o 
   5   3  13      172.00      124.39     37.43 o 
   6   3  13      402.03      430.02     25.66 o 
   7   3  13       23.59        8.31     27.03 o 
   8   3  13       41.54       73.28     22.51 o 
 -12   4  13      119.43      130.86     36.94 o 
 -11   4  13      436.82      422.52     43.48 o 
 -10   4  13      291.53      288.27     38.13 o 
  -9   4  13      200.25      248.09     26.14 o 
  -8   4  13       94.64      100.60     21.06 o 
  -7   4  13        1.48       -8.94     18.01 o 
  -6   4  13       17.85        5.09     17.77 o 
  -5   4  13       36.80       44.46     16.06 o 
  -4   4  13      226.91      244.47     38.41 o 
  -3   4  13       44.13       18.05     29.77 o 
  -2   4  13      714.67      662.96     60.34 o 
  -1   4  13       53.35      -24.64     83.77 o 
   0   4  13     1190.24     1194.92    152.75 o 
   1   4  13      503.51      491.17    130.58 o 
   2   4  13      608.37      538.49     39.96 o 
   3   4  13      141.12      160.09     31.21 o 
   4   4  13       23.75        6.22     32.96 o 
   5   4  13       52.35       47.35     23.41 o 
   6   4  13      200.67      202.54     25.04 o 
   7   4  13        0.64       -3.11     20.93 o 
 -12   5  13        8.97      -11.72     34.37 o 
 -11   5  13        8.58       14.34     34.18 o 
 -10   5  13        0.41       32.97     33.29 o 
  -9   5  13      139.74      145.52     24.43 o 
  -8   5  13      505.14      531.11     31.32 o 
  -7   5  13      350.80      355.59     26.16 o 
  -6   5  13       15.63       16.46     19.36 o 
  -5   5  13     1295.26     1308.02     44.65 o 
  -4   5  13        0.26      -12.84     18.26 o 
  -3   5  13      373.13      399.03     44.15 o 
  -2   5  13      127.27      -59.13     83.77 o 
  -1   5  13       10.43      -66.52     81.30 o 
   0   5  13       35.65      -24.64     88.69 o 
   1   5  13       15.11      -91.16     96.09 o 
   2   5  13      176.64      209.87     30.77 o 
   3   5  13      143.51      132.33     32.55 o 
   4   5  13      225.44      196.22     24.27 o 
   5   5  13      748.57      771.00     62.68 o 
   6   5  13       79.52       92.32     20.42 o 
   7   5  13      614.66      705.42     36.15 o 
 -12   6  13      578.86      493.96     67.75 o 
 -11   6  13       86.80       45.25     65.99 o 
 -10   6  13      659.76      712.79     51.40 o 
  -9   6  13      330.92      292.78     30.59 o 
  -8   6  13        8.90       -1.57     21.09 o 
  -7   6  13       59.79       12.00     20.98 o 
  -6   6  13       66.64       67.34     20.93 o 
  -5   6  13       60.16       14.37     23.20 o 
  -4   6  13       11.34      -20.98     24.54 o 
  -3   6  13      442.46      510.07     82.54 o 
  -2   6  13       15.46       24.64     86.23 o 
  -1   6  13      454.49      638.11    125.65 o 
   0   6  13      441.92      295.65    108.40 o 
   1   6  13       55.98       27.10     93.62 o 
   2   6  13      379.61      412.84     29.64 o 
   3   6  13      445.55      408.17     28.88 o 
   4   6  13       48.93       34.44     24.06 o 
   5   6  13      174.41      191.03     28.16 o 
   6   6  13        0.26        5.73     20.45 o 
   7   6  13       54.68       62.43     23.76 o 
 -11   7  13       21.96       72.89     38.95 o 
 -10   7  13        3.50      -10.89     36.47 o 
  -9   7  13       39.14      -27.71     32.15 o 
  -8   7  13      147.79      136.22     24.30 o 
  -7   7  13       14.55        9.74     21.73 o 
  -6   7  13     1066.49     1204.79     63.57 o 
  -5   7  13      177.18      163.79     31.41 o 
  -4   7  13     1058.27     1202.11     68.09 o 
  -3   7  13        6.53        1.81     75.14 o 
  -2   7  13      111.13      127.79     30.80 o 
  -1   7  13      216.33      239.98     70.22 o 
   0   7  13       69.27       81.60     28.19 o 
   1   7  13       11.20       -7.93     26.08 o 
   2   7  13      201.64      212.77     38.54 o 
   3   7  13      139.55      137.52     27.77 o 
   4   7  13      132.21      137.19     38.19 o 
   5   7  13       39.12       41.30     27.42 o 
   6   7  13      497.29      520.51     31.90 o 
 -11   8  13      534.91      549.94     59.50 o 
 -10   8  13       65.51       21.55     39.29 o 
  -9   8  13      230.69      192.91     43.27 o 
  -8   8  13      399.62      387.92     41.54 o 
  -7   8  13        8.01       17.08     23.27 o 
  -6   8  13      460.02      533.14     32.94 o 
  -5   8  13       52.04       13.60     25.70 o 
  -4   8  13        1.24        9.67     32.37 o 
  -3   8  13      311.58      297.92     38.95 o 
  -2   8  13      359.44      427.40    129.35 o 
  -1   8  13      456.59      502.63     45.87 o 
   0   8  13      146.67       88.13     32.37 o 
   1   8  13      603.53      758.18     54.03 o 
   2   8  13        9.51      -25.37    105.94 o 
   3   8  13        5.44       30.06     28.70 o 
   4   8  13      199.08      168.05     31.88 o 
   5   8  13       76.39       47.17     34.18 o 
   6   8  13        1.39      -34.18     34.18 o 
 -10   9  13       35.79       40.20     42.98 o 
  -9   9  13       10.18       -3.92     39.07 o 
  -8   9  13       70.42       60.07     50.51 o 
  -7   9  13      142.06      150.26     60.36 o 
  -6   9  13      186.86      197.32     51.05 o 
  -5   9  13      136.59      187.72     29.94 o 
  -4   9  13      173.95      143.53     36.72 o 
  -3   9  13     1033.09      911.73     61.92 o 
  -2   9  13      462.10      502.60     47.70 o 
  -1   9  13       57.00       86.78     34.49 o 
   0   9  13       64.64       83.27     32.64 o 
   1   9  13       19.89       42.37     34.71 o 
   2   9  13        8.59       14.13     37.05 o 
   3   9  13      372.07      388.14     41.38 o 
   4   9  13       25.09       26.55     38.19 o 
   5   9  13      205.83      226.87     38.94 o 
  -9  10  13       18.30      -43.12     43.12 o 
  -8  10  13       61.68       62.90     42.82 o 
  -7  10  13      289.20      252.33     47.24 o 
  -6  10  13        1.75      -28.01     55.43 o 
  -5  10  13      183.33      181.78     32.39 o 
  -4  10  13       11.71       27.80     36.18 o 
  -3  10  13      149.73       89.04     38.55 o 
  -2  10  13      549.32      547.86     53.31 o 
  -1  10  13       24.39       13.78     36.33 o 
   0  10  13      214.07      233.92     50.51 o 
   1  10  13       22.74       16.21     36.96 o 
   2  10  13       73.13      116.21     31.11 o 
   3  10  13       93.67      123.02     36.70 o 
   4  10  13        0.02      -33.14     33.14 o 
  -8  11  13       27.13      -10.38     40.91 o 
  -7  11  13      202.84      206.37     45.19 o 
  -6  11  13      102.25       81.02     42.65 o 
  -5  11  13       65.57       78.50     40.44 o 
  -4  11  13       53.44       19.98     73.91 o 
  -3  11  13        6.17        8.14     67.75 o 
  -2  11  13      129.54      146.38     42.82 o 
  -1  11  13      104.63      167.61     54.20 o 
   0  11  13       81.77       72.68     51.74 o 
   1  11  13      177.70      276.92     45.34 o 
   2  11  13        3.59      -32.16     32.16 o 
   3  11  13       66.57       27.62     36.70 o 
  -7  12  13       40.28       85.52     44.49 o 
  -6  12  13      218.29      277.65     48.90 o 
  -5  12  13        9.63      -88.69     88.69 o 
  -4  12  13       48.92       22.17     41.87 o 
  -3  12  13       11.62      -40.27     40.27 o 
  -2  12  13       18.33       26.40     40.08 o 
  -1  12  13        1.13       53.92     78.84 o 
   0  12  13      201.30       71.85     44.49 o 
   1  12  13      103.63      210.42     47.07 o 
   2  12  13      108.35       76.30     37.70 o 
  -4  13  13       34.61       77.13     42.82 o 
  -3  13  13        7.61       28.62     42.47 o 
  -2  13  13      129.12      199.05     48.25 o 
  -1  13  13        0.87       -3.48     54.20 o 
 -12   0  14      465.97      581.44    120.72 o 
 -10   0  14      818.11      801.39     70.51 o 
  -8   0  14      221.22      247.48     27.61 o 
  -6   0  14      308.64      238.87     46.81 o 
  -4   0  14      478.73      468.70     98.55 o 
  -2   0  14      383.90      423.76    115.80 o 
   0   0  14      360.57      347.39    123.19 o 
   2   0  14       13.80       34.49     32.03 o 
   4   0  14        1.40       -4.93     41.88 o 
   6   0  14      418.86      431.16     71.45 o 
 -12   1  14       90.87       62.38     35.39 o 
 -11   1  14       58.45       54.03     39.53 o 
 -10   1  14        6.87       31.12     22.94 o 
  -9   1  14      109.51      134.54     22.28 o 
  -8   1  14       84.64       74.46     15.73 o 
  -7   1  14      178.45      161.98     15.13 o 
  -6   1  14      525.19      523.86     48.36 o 
  -5   1  14      578.05      510.01    108.46 o 
  -4   1  14      254.08      234.54     25.25 o 
  -3   1  14       66.26      -44.89     60.36 o 
  -2   1  14        0.26       30.15     61.83 o 
  -1   1  14      184.54      168.72    105.94 o 
   0   1  14      258.92      411.45    128.11 o 
   2   1  14        9.31        1.08     21.72 o 
   3   1  14       46.55       60.62     32.03 o 
   4   1  14       48.80       84.23     32.19 o 
   5   1  14      311.59      258.55     41.70 o 
   6   1  14      171.48      213.11     56.67 o 
   7   1  14       89.50       67.33     45.19 o 
 -12   2  14      178.75      208.41     38.50 o 
 -11   2  14      150.37      140.23     44.76 o 
 -10   2  14       39.50       24.54     25.12 o 
  -9   2  14      353.94      345.02     27.49 o 
  -8   2  14       66.23       58.89     19.18 o 
  -7   2  14       30.53       27.38     17.49 o 
  -6   2  14      206.91      249.07     46.59 o 
  -5   2  14      206.42      203.62     30.48 o 
  -4   2  14       84.06       97.24     31.65 o 
  -3   2  14       83.39       90.14     28.79 o 
  -2   2  14       46.31       52.23     66.52 o 
  -1   2  14      413.79      537.01     87.35 o 
   0   2  14       50.89      -22.17     98.55 o 
   1   2  14      572.54      524.46     44.07 o 
   2   2  14       27.76       -4.93     23.47 o 
   3   2  14       68.40       58.76     28.71 o 
   4   2  14       91.61       68.12     32.19 o 
   5   2  14      231.62      234.29     41.81 o 
   6   2  14       24.34       50.86     39.17 o 
   7   2  14      205.53      212.37     48.78 o 
 -12   3  14      188.45      183.06     64.86 o 
 -11   3  14        0.77      -13.59     31.70 o 
 -10   3  14       27.82       18.88     31.25 o 
  -9   3  14        2.08      -20.99     20.99 o 
  -8   3  14      134.20      108.78     21.11 o 
  -7   3  14       86.13       96.07     18.81 o 
  -6   3  14      305.37      260.77     27.80 o 
  -5   3  14      295.27      297.39     34.85 o 
  -4   3  14      202.62      197.15     23.86 o 
  -3   3  14       61.42       60.42     28.68 o 
  -2   3  14       12.02      -47.89     53.75 o 
  -1   3  14      125.49      147.82    103.48 o 
   0   3  14      420.57      699.70    145.36 o 
   1   3  14        5.52      -10.32     30.77 o 
   2   3  14      228.12      257.31     29.46 o 
   3   3  14        7.09       28.95     29.56 o 
   4   3  14      249.62      211.76     44.35 o 
   5   3  14      271.04      290.39     60.36 o 
   6   3  14        2.67      -29.68     38.21 o 
 -11   4  14       18.33       -0.62     31.60 o 
 -10   4  14      371.61      413.80     41.31 o 
  -9   4  14       88.85       67.62     22.76 o 
  -8   4  14       26.63       -6.04     24.01 o 
  -7   4  14      255.07      254.84     24.28 o 
  -6   4  14       23.28       23.41     28.70 o 
  -5   4  14      266.40      238.00     28.19 o 
  -4   4  14       69.54       62.33     21.80 o 
  -3   4  14       45.26       28.48     30.30 o 
  -2   4  14      120.31      132.76     68.67 o 
  -1   4  14        0.17      -27.10     88.69 o 
   0   4  14      302.20      352.32    118.26 o 
   1   4  14        4.61      -88.69     88.69 o 
   2   4  14      190.35      183.49     30.15 o 
   3   4  14       66.63       83.20     30.15 o 
   4   4  14        0.13       -8.12     32.19 o 
   5   4  14      207.14      227.78     56.67 o 
   6   4  14       54.39       97.32     43.55 o 
 -11   5  14        1.86        7.38     32.48 o 
 -10   5  14      306.94      345.91     40.50 o 
  -9   5  14      135.42      138.79     24.87 o 
  -8   5  14       58.81       43.42     25.96 o 
  -7   5  14        2.76      -20.82     24.03 o 
  -6   5  14      104.37       76.28     19.50 o 
  -5   5  14       55.70       69.87     17.24 o 
  -4   5  14      234.61      245.68     41.25 o 
  -3   5  14       42.60      117.46     36.13 o 
  -2   5  14      208.82      234.06    105.94 o 
  -1   5  14       95.65      108.40     98.55 o 
   0   5  14       53.72      103.48     96.09 o 
   1   5  14        4.59      133.04    113.33 o 
   2   5  14       51.33      -12.32     39.42 o 
   3   5  14       30.16       64.88     31.21 o 
   4   5  14       39.87       35.43     36.46 o 
   5   5  14        9.98       25.84     39.17 o 
   6   5  14       16.03       81.74     44.19 o 
 -11   6  14       54.55       14.12     38.75 o 
 -10   6  14        9.60       68.59     35.09 o 
  -9   6  14      192.95      198.84     35.13 o 
  -8   6  14      329.46      355.63     31.94 o 
  -7   6  14        6.11       17.78     21.52 o 
  -6   6  14      253.56      241.10     23.70 o 
  -5   6  14      145.64      137.68     20.74 o 
  -4   6  14       28.18      -23.12     38.10 o 
  -3   6  14        8.94       51.74     93.62 o 
  -2   6  14       30.83       22.17     96.09 o 
  -1   6  14       10.64       -2.46     91.16 o 
   0   6  14       48.04       93.62    103.48 o 
   1   6  14       83.33      110.87    113.33 o 
   2   6  14       90.37       96.09     39.42 o 
   3   6  14      202.62      170.00     46.81 o 
   4   6  14        1.06       34.49     51.74 o 
   5   6  14        8.04        2.03     39.17 o 
 -10   7  14       38.86       34.08     38.95 o 
  -9   7  14       63.93       48.33     34.92 o 
  -8   7  14        1.69       -5.59     25.18 o 
  -7   7  14       57.36       43.08     22.90 o 
  -6   7  14      146.94      150.64     23.45 o 
  -5   7  14      312.22      387.40     27.68 o 
  -4   7  14        1.54        3.36     60.36 o 
  -3   7  14      298.88      403.21     37.32 o 
  -2   7  14        8.00      -14.78     96.09 o 
  -1   7  14      113.64      172.46    101.01 o 
   0   7  14        0.43      -66.52     96.09 o 
   1   7  14      118.27      209.42    123.19 o 
   2   7  14      407.39      379.42     56.67 o 
   3   7  14      231.04      263.92     28.70 o 
   4   7  14      104.72       63.49     27.57 o 
   5   7  14       26.04       40.94     40.65 o 
  -9   8  14       62.21       72.19     39.29 o 
  -8   8  14        0.84      -33.45     33.45 o 
  -7   8  14      301.73      269.79     28.24 o 
  -6   8  14      198.78      174.79     26.51 o 
  -5   8  14       39.74       46.68     26.01 o 
  -4   8  14      132.58      150.77     34.49 o 
  -3   8  14       21.90       37.61     28.12 o 
  -2   8  14       66.20       89.24     34.49 o 
  -1   8  14       50.81       20.26     45.58 o 
   0   8  14        1.72        4.41     26.18 o 
   1   8  14      369.07      418.82     55.43 o 
   2   8  14      486.57      549.28     37.58 o 
   3   8  14       33.88       39.88     36.96 o 
   4   8  14        0.94        8.35     29.10 o 
  -9   9  14      197.64      248.43     51.74 o 
  -8   9  14       13.55        1.61     38.69 o 
  -7   9  14      351.78      361.23     48.22 o 
  -6   9  14      205.70      194.06     31.06 o 
  -5   9  14       11.41       15.03     26.63 o 
  -4   9  14       70.98       91.97     34.89 o 
  -3   9  14        0.45       29.70     34.37 o 
  -2   9  14       58.49      142.03     34.89 o 
  -1   9  14        4.92       -9.85     60.36 o 
   0   9  14        5.59      -12.99     32.64 o 
   1   9  14      103.02       81.07     33.26 o 
   2   9  14        0.20       -1.12     57.17 o 
   3   9  14      237.14      296.62     36.70 o 
  -8  10  14       28.97       19.39     41.05 o 
  -7  10  14       43.65       49.19     46.81 o 
  -6  10  14       70.78       42.88     39.18 o 
  -5  10  14        1.13      -16.63     27.61 o 
  -4  10  14      266.21      313.00     45.58 o 
  -3  10  14       62.33       43.16     36.84 o 
  -2  10  14      414.37      389.03     64.06 o 
  -1  10  14        0.36      -29.00     34.25 o 
   0  10  14       13.16       24.39     43.12 o 
   1  10  14        1.74      -34.89     34.89 o 
   2  10  14      130.64      131.86     33.02 o 
  -6  11  14      113.49      179.41    109.64 o 
  -5  11  14      132.96      172.21     43.27 o 
  -4  11  14        0.69      -40.56     89.93 o 
  -3  11  14      132.87       98.20     44.35 o 
  -2  11  14       62.62       69.46     41.05 o 
  -1  11  14       86.02       58.52     40.91 o 
   0  11  14       12.62      -22.61     61.59 o 
   1  11  14        0.35      -37.14     37.14 o 
  -3  12  14      562.77      719.92     65.15 o 
  -2  12  14       11.61       -8.24     40.91 o 
 -11   0  15      296.06      283.73     66.52 o 
  -9   0  15      231.46      256.53     29.23 o 
  -7   0  15      377.66      364.63     44.86 o 
  -5   0  15        2.01       16.01     30.39 o 
  -3   0  15       13.04      162.61     98.55 o 
  -1   0  15      143.01      103.48    103.48 o 
   3   0  15       10.97       22.17     36.96 o 
   5   0  15       92.65       46.81     49.27 o 
 -11   1  15        1.99       13.17     31.98 o 
 -10   1  15       51.11       46.85     18.65 o 
  -9   1  15        0.08       -6.65     16.20 o 
  -8   1  15       54.82       45.44     16.71 o 
  -7   1  15       85.54       69.83     30.58 o 
  -6   1  15      261.86      269.02     44.59 o 
  -5   1  15      122.18      138.06     22.35 o 
  -4   1  15      297.90      273.45     22.46 o 
  -3   1  15      142.46      123.97     71.17 o 
  -2   1  15       69.79       38.85     71.45 o 
  -1   1  15        0.66       67.66     71.36 o 
   0   1  15       36.47      221.74    118.26 o 
   2   1  15       28.28       -2.28     23.47 o 
   3   1  15       10.68        0.24     26.96 o 
   4   1  15       14.29       21.40     30.45 o 
   5   1  15       46.64       92.39     38.33 o 
 -11   2  15        1.34       36.50     32.70 o 
 -10   2  15      249.31      301.60     36.73 o 
  -9   2  15        1.10      -11.51     27.67 o 
  -8   2  15      278.21      281.98     19.08 o 
  -7   2  15      167.32       94.87     26.44 o 
  -6   2  15       10.72        0.39     24.02 o 
  -5   2  15       85.78      110.28     38.05 o 
  -4   2  15        0.00       -4.91     19.70 o 
  -3   2  15       38.19       65.04     69.42 o 
  -2   2  15       84.55      116.05     85.00 o 
  -1   2  15       38.97      -17.25     93.62 o 
   0   2  15      240.94      364.63    135.51 o 
   1   2  15        0.04       -4.93     29.56 o 
   2   2  15      210.82      195.11     27.71 o 
   3   2  15        2.60        0.08     26.96 o 
   4   2  15       33.37       26.57     32.19 o 
   5   2  15       35.82       34.49     36.58 o 
 -11   3  15       16.97        9.34     33.59 o 
 -10   3  15       38.30       48.36     32.44 o 
  -9   3  15       67.47       55.14     22.14 o 
  -8   3  15      151.72      171.14     21.67 o 
  -7   3  15       14.05       10.82     25.39 o 
  -6   3  15      107.01       78.21     25.27 o 
  -5   3  15       79.98       56.17     22.15 o 
  -4   3  15      102.95       72.34     24.54 o 
  -3   3  15       52.29       85.78     31.33 o 
  -2   3  15       56.94        2.46     70.54 o 
  -1   3  15      229.15      219.27    115.80 o 
   0   3  15      410.25      421.30    150.29 o 
   1   3  15       48.55       59.13     34.49 o 
   2   3  15      184.35      187.18     28.71 o 
   3   3  15       64.00       40.48     49.27 o 
   4   3  15       90.25       88.63     34.71 o 
   5   3  15        0.08        6.76     37.43 o 
 -10   4  15        2.61        9.64     32.06 o 
  -9   4  15      164.72      188.52     24.06 o 
  -8   4  15       17.51        1.10     20.17 o 
  -7   4  15        8.16      -19.05     29.75 o 
  -6   4  15      229.74      178.11     28.12 o 
  -5   4  15      279.84      266.99     29.12 o 
  -4   4  15      190.27      182.31     24.66 o 
  -3   4  15       88.44       67.39     42.02 o 
  -2   4  15     1037.86     1037.24    162.61 o 
  -1   4  15      196.41      130.58    115.80 o 
   0   4  15       11.71       61.59    108.40 o 
   1   4  15      173.21      141.08     35.40 o 
   2   4  15        4.17       -5.72     26.96 o 
   3   4  15      101.08      119.30     40.65 o 
   4   4  15      104.71       73.63     37.43 o 
   5   4  15        4.38      -15.36     37.43 o 
 -10   5  15        0.65       62.90     58.35 o 
  -9   5  15      340.39      378.06     32.38 o 
  -8   5  15       66.80       66.21     22.02 o 
  -7   5  15      208.30      183.34     25.77 o 
  -6   5  15        4.14       20.99     26.02 o 
  -5   5  15       30.52       18.82     24.86 o 
  -4   5  15        3.12      -12.24     23.79 o 
  -3   5  15       62.25      -34.49    101.01 o 
  -2   5  15      266.92      404.05    130.58 o 
  -1   5  15      169.28      206.95    115.80 o 
   0   5  15       23.69        9.85    110.87 o 
   1   5  15      410.57      522.31    140.43 o 
   2   5  15       32.28        2.46     41.88 o 
   3   5  15      303.81      277.32     37.85 o 
   4   5  15       12.82      -11.09     34.84 o 
  -9   6  15        2.28       -7.97     31.80 o 
  -8   6  15        0.80        1.75     21.76 o 
  -7   6  15       96.22       86.05     22.00 o 
  -6   6  15       87.07       83.52     20.21 o 
  -5   6  15      284.44      229.58     33.78 o 
  -4   6  15      175.73      214.35    115.80 o 
  -3   6  15      334.71      404.05    125.65 o 
  -2   6  15        2.09        7.39     98.55 o 
  -1   6  15       78.77      231.59    110.87 o 
   0   6  15      140.64       36.96    105.94 o 
   1   6  15       55.53      -36.96    108.40 o 
   2   6  15       46.62       19.71     44.35 o 
   3   6  15      142.81       29.56     51.74 o 
   4   6  15      234.24      197.10     51.74 o 
  -9   7  15       16.23        8.43     47.86 o 
  -8   7  15      221.04      197.89     28.86 o 
  -7   7  15      127.92      141.53     24.68 o 
  -6   7  15      553.20      560.42     37.33 o 
  -5   7  15      113.07      104.90     23.15 o 
  -4   7  15        2.41      -61.59     98.55 o 
  -3   7  15        9.51       96.09    110.87 o 
  -2   7  15       75.52       64.06    108.40 o 
  -1   7  15        8.02       81.30    103.48 o 
   0   7  15      146.40      133.04    120.72 o 
   1   7  15       59.84      -12.32    120.72 o 
   2   7  15      832.70      689.85     71.45 o 
   3   7  15        2.72       14.78     49.27 o 
  -8   8  15       60.39       18.37     36.95 o 
  -7   8  15        2.66      -16.75     32.57 o 
  -6   8  15        5.28       11.72     26.81 o 
  -5   8  15      431.24      487.79     35.90 o 
  -4   8  15       48.86       94.53     29.56 o 
  -3   8  15       68.81      150.29    110.87 o 
  -2   8  15      220.05      130.58    105.94 o 
  -1   8  15       52.10      -49.27    105.94 o 
   0   8  15      108.97       54.20    110.87 o 
   1   8  15       24.38      -73.91    110.87 o 
   2   8  15       32.35      110.87     46.81 o 
  -7   9  15      228.83      221.89     43.64 o 
  -6   9  15       11.49       62.05     27.75 o 
  -5   9  15      107.67       90.23     26.88 o 
  -4   9  15        7.61       -0.35     32.80 o 
  -3   9  15        0.46       22.36     32.56 o 
  -2   9  15       99.03      107.32     57.90 o 
  -1   9  15       26.34       -9.85    101.01 o 
   0   9  15       95.32      298.11    115.80 o 
   1   9  15      167.23      293.19    137.97 o 
  -5  10  15        6.10       -5.57     26.95 o 
  -4  10  15       70.98       49.23     59.13 o 
  -3  10  15       13.74      -13.91     34.98 o 
  -2  10  15       30.50       22.09     36.96 o 
  -1  10  15      120.46      227.03     76.38 o 
   0  10  15       10.16       16.40     57.90 o 
 -10   0  16       62.93       26.28     59.13 o 
  -8   0  16        3.62      -39.88     39.88 o 
  -6   0  16     1031.82      931.50    139.20 o 
  -4   0  16      362.16      436.08    125.65 o 
  -2   0  16       13.72       96.09    110.87 o 
   2   0  16      183.68      125.65     36.96 o 
   4   0  16       31.55       73.91     46.81 o 
 -10   1  16      208.79      249.19     41.96 o 
  -9   1  16       94.94      139.30     24.03 o 
  -8   1  16      170.80      210.70     30.85 o 
  -7   1  16       50.07       47.57     26.59 o 
  -6   1  16        8.11        5.13     25.26 o 
  -5   1  16       12.18        2.40     23.02 o 
  -4   1  16       16.90      -27.22     27.22 o 
  -3   1  16       28.21      -89.78     91.16 o 
  -2   1  16       26.66      114.56     78.40 o 
  -1   1  16      216.15      -27.10    110.87 o 
   2   1  16      101.44       68.98     36.96 o 
   3   1  16        2.52        1.23     27.87 o 
   4   1  16        0.68       60.84     33.94 o 
 -10   2  16       89.86       96.37     31.57 o 
  -9   2  16       11.17       -9.60     19.51 o 
  -8   2  16       16.38       -7.37     27.44 o 
  -7   2  16      182.82      165.55     27.40 o 
  -6   2  16        3.89      -24.12     24.12 o 
  -5   2  16       59.32       63.48     36.46 o 
  -4   2  16      373.96      279.22     36.27 o 
  -3   2  16      689.51      813.04    157.68 o 
  -2   2  16       60.88      223.03     82.63 o 
  -1   2  16        0.92        2.46    120.72 o 
   0   2  16       25.92       19.71    128.11 o 
   1   2  16        0.43      -12.32     32.03 o 
   2   2  16       41.96       12.40     25.22 o 
   3   2  16       46.68       76.52     30.45 o 
  -9   3  16       30.07        9.51     20.68 o 
  -8   3  16       10.59      -27.11     27.45 o 
  -7   3  16       88.46       93.12     36.63 o 
  -6   3  16       15.33      -24.63     24.63 o 
  -5   3  16        1.05       18.90     38.88 o 
  -4   3  16      283.85      181.25     24.49 o 
  -3   3  16      752.39      603.90     49.51 o 
  -2   3  16      806.89      798.25    155.22 o 
  -1   3  16      153.50      288.26    125.65 o 
   0   3  16      215.14      307.97    130.58 o 
   2   3  16      181.12      151.70     30.45 o 
   3   3  16       59.47       57.90     31.36 o 
  -9   4  16       35.00       18.20     21.45 o 
  -8   4  16        9.60        4.12     32.72 o 
  -7   4  16       71.04       39.53     28.89 o 
  -6   4  16       64.71       51.78     27.38 o 
  -5   4  16       26.56       31.14     25.12 o 
  -4   4  16       71.85       82.75     27.67 o 
  -3   4  16      178.37      164.40    104.71 o 
  -2   4  16      367.06      480.43    147.82 o 
  -1   4  16      334.49      332.61    130.58 o 
   0   4  16        4.84       86.23    118.26 o 
   1   4  16       54.10       41.88     36.96 o 
   2   4  16        3.76        7.39     39.42 o 
   3   4  16       60.81       35.72     33.10 o 
  -8   5  16        8.56       21.65     20.35 o 
  -7   5  16        0.00       10.34     27.31 o 
  -6   5  16      206.23      204.51     30.58 o 
  -5   5  16        0.06      -11.81     25.18 o 
  -4   5  16       91.53       90.37     28.06 o 
  -3   5  16       30.90        4.93    105.94 o 
  -2   5  16       75.17       -2.46    105.94 o 
  -1   5  16       42.14      -81.30    103.48 o 
   0   5  16        1.18       36.96    120.72 o 
   1   5  16      100.69       83.77     36.96 o 
   2   5  16       15.89       34.49     36.96 o 
  -8   6  16       12.12       -0.96     24.29 o 
  -7   6  16       13.56        8.01     28.98 o 
  -6   6  16       90.29       67.30     30.24 o 
  -5   6  16        9.14       54.18     27.24 o 
  -4   6  16       13.49        5.93     33.26 o 
  -3   6  16       12.02      197.10    115.80 o 
  -2   6  16      116.64       73.91    108.40 o 
  -1   6  16        0.61       49.27    105.94 o 
   0   6  16        1.90     -103.48    108.40 o 
   1   6  16      135.52      138.71     86.23 o 
   2   6  16      151.69      128.11     44.35 o 
  -7   7  16       12.19       14.22     22.63 o 
  -6   7  16      100.41       95.28     30.57 o 
  -5   7  16      386.51      281.26     43.76 o 
  -4   7  16       28.15       21.22     37.23 o 
  -3   7  16       55.56       56.67    110.87 o 
  -2   7  16        0.11       36.96    108.40 o 
  -1   7  16        0.84      -17.25    108.40 o 
   0   7  16       25.90      -17.25    113.33 o 
   1   7  16       20.07       56.97     46.10 o 
  -6   8  16      168.84       97.30     37.47 o 
  -5   8  16       64.85      108.81     57.90 o 
  -4   8  16       15.53       78.84    110.87 o 
  -3   8  16       63.65       96.09    115.80 o 
  -2   8  16        0.16      108.40    115.80 o 
  -1   8  16       58.40      108.40    110.87 o 
   0   8  16        8.68      145.36    123.19 o 
  -7   0  17       92.90       57.70     34.80 o 
  -5   0  17      160.25      184.36     40.65 o 
  -3   0  17       92.80      221.74    123.19 o 
  -8   1  17        2.46       20.90     28.71 o 
  -7   1  17       67.93       64.70     28.25 o 
  -6   1  17      127.52      104.90     25.37 o 
  -5   1  17        0.30       -9.35     22.89 o 
  -4   1  17       90.23       85.52     27.70 o 
  -3   1  17        7.93       21.87     76.59 o 
  -2   1  17       11.41      -14.26     81.38 o 
  -1   1  17       20.51       17.25    120.72 o 
  -8   2  17       48.50        2.91     27.08 o 
  -7   2  17       43.22       43.98     27.03 o 
  -6   2  17       67.75       84.90     40.90 o 
  -5   2  17       53.67       31.86     23.74 o 
  -4   2  17       45.90       60.73     33.29 o 
  -3   2  17        4.17       19.43     80.07 o 
  -2   2  17       87.93       64.06    115.80 o 
  -1   2  17        2.07     -103.48    103.48 o 
  -7   3  17       15.28       -2.19     26.71 o 
  -6   3  17        0.04      -15.50     24.95 o 
  -5   3  17       24.18       39.93     25.19 o 
  -4   3  17       35.47        8.25     30.94 o 
  -3   3  17       79.50       97.32     83.62 o 
  -2   3  17       12.71      -71.45    108.40 o 
  -1   3  17       28.69       49.27    123.19 o 
   0   3  17      147.92      179.85    130.58 o 
  -7   4  17       17.82       12.61     48.01 o 
  -6   4  17       51.41       45.13     25.55 o 
  -5   4  17      137.59      175.12     26.74 o 
  -4   4  17       45.84       38.36     24.15 o 
  -3   4  17       29.63       43.35     34.49 o 
  -2   4  17       23.81       32.03    110.87 o 
  -1   4  17        2.21     -115.80    115.80 o 
   0   4  17       27.83        9.85    123.19 o 
  -6   5  17        3.64      -15.87     27.08 o 
  -5   5  17       77.85       86.38     26.32 o 
  -4   5  17        6.91       17.41     60.36 o 
  -3   5  17       74.97       39.42    105.94 o 
  -2   5  17       52.48      -12.32    113.33 o 
  -1   5  17       89.34      206.95    133.04 o 
   0   5  17        0.17       29.56    123.19 o 
  -5   6  17       65.42       57.07     33.06 o 
  -4   6  17       77.38       67.37     30.91 o 
  -3   6  17        0.63      -36.96    110.87 o 
  -2   6  17        1.90       -4.93    108.40 o 
  -4   0  18       21.16       78.84    115.80 o 
  -2   0  18       18.54       -9.85    120.72 o 
  -4   1  18       37.10      -14.78     80.14 o 
  -3   1  18       32.82      -27.26     81.82 o 
                                                 
